# Supplementary material for: 1-[5-(Dimethyl­amino)-1-naphthylsulfon­yl]imidazolidine-2-thione
Source: Acta Crystallogr Sect E Struct Rep Online. 2010 Jul 31;66(Pt 8):o2181. doi: 10.1107/S1600536810029788 (PMC3007268; doi:10.1107/S1600536810029788)
Supplement: Supplementary file 1 [file e-66-o2181-sup1.cif]

##############################################################################
###                                                                        ###
###        Electronic paper (Acta Crystallographica Section E)             ###
###                                                                        ###
##############################################################################
#                                                                            #
# This CIF contains the data in a paper accepted for publication in Acta     #
# Crystallographica Section E. It conforms to the requirements of Notes      #
# for Authors for Section E, and has been peer reviewed under the auspices   #
# of the IUCr Commission on Journals.                                        #
#                                                                            #
# Full details of the Crystallographic Information File format               #
# are given in the paper "The Crystallographic Information File (CIF):       #
# a New Standard Archive File for Crystallography" by S. R. Hall, F. H.      #
# Allen and I. D. Brown [Acta Cryst. (1991), A47, 655-685].                  #
#                                                                            #
# The current version of the core CIF dictionary is obtainable from          #
# ftp://ftp.iucr.org/pub/cif_core.dic. The current version number is 2.4.    #
#                                                                            #
# Software is freely available for graphical display of the structure(s) in  #
# this CIF.  For information consult the CIF home page http://www.iucr.org/  #
# cif/home.html                                                              #
#                                                                            #
# This file may be used for bona fide research purposes within the           #
# scientific community so long as proper attribution is given to the journal # 
# article from which it was obtained.                                        #
#                                                                            #
##############################################################################
                                             
data_global
_audit_creation_method     'form.cif (version 2.0)'
_journal_data_validation_number     ?
_journal_date_recd_electronic     2010-07-21
_journal_date_accepted     2010-07-27
_journal_name_full     'Acta Crystallographica, Section E'
_journal_year     2010
_journal_volume     66
_journal_issue      8
_journal_page_first     o2181
_journal_page_last     o2181
_journal_paper_category     QO
_journal_coeditor_code     LH5094
_publ_contact_author_name     'Prof. Zhang, Yong'
_publ_contact_author_address
;
      School of Chemical and Materials Engineering
      Huangshi Institute of Technology
      Huangshi 435003
      People's Republic of China
;
_publ_contact_author_email     'zy0340907@yahoo.com.cn'
_publ_contact_author_fax     ?
_publ_contact_author_phone     '0086-0714-6367957'
_publ_section_title
;
1-[5-(Dimethylamino)-1-naphthylsulfonyl]imidazolidine-2-thione
;
loop_
    _publ_author_name
    _publ_author_address
    'Zhang, Yong'
;     School of Chemical and Materials Engineering
      Huangshi Institute of Technology
      Huangshi 435003
      People's Republic of China
;
    'Teng, Lei'
;      School of Chemical and Materials Engineering
      Huangshi Institute of Technology
      Huangshi 435003
      People's Republic of China
;
data_I
_audit_creation_method     SHELXL-97
_chemical_name_systematic
;
1-[5-(Dimethylamino)-1-naphthylsulfonyl]imidazolidine-2-thione
;
_chemical_name_common     ?
_chemical_formula_moiety     'C15 H17 N3 O2 S2'
_chemical_formula_sum     'C15 H17 N3 O2 S2'
_chemical_formula_iupac     'C15 H17 N3 O2 S2'
_chemical_formula_weight     335.44
_chemical_melting_point     ?
_symmetry_cell_setting     monoclinic
_symmetry_space_group_name_H-M     'P 21/n'
_symmetry_space_group_name_Hall     '-P 2yn'
loop_
    _symmetry_equiv_pos_as_xyz
    'x, y, z'
    '-x+1/2, y+1/2, -z+1/2'
    '-x, -y, -z'
    'x-1/2, -y-1/2, z-1/2'
_cell_length_a     15.364(4)
_cell_length_b     6.9814(18)
_cell_length_c     15.470(4)
_cell_angle_alpha     90.00
_cell_angle_beta     113.967(4)
_cell_angle_gamma     90.00
_cell_volume     1516.3(7)
_cell_formula_units_Z     4
_cell_measurement_reflns_used     2682
_cell_measurement_theta_min     2.42
_cell_measurement_theta_max     28.12
_cell_measurement_temperature     298(2)
_exptl_crystal_description     block
_exptl_crystal_colour     yellow
_exptl_crystal_size_max     0.33
_exptl_crystal_size_mid     0.32
_exptl_crystal_size_min     0.28
_exptl_crystal_density_diffrn     1.465
_exptl_crystal_density_meas     ?
_exptl_crystal_density_method     'not measured'
_exptl_crystal_F_000     700
_exptl_absorpt_coefficient_mu     0.361
_exptl_absorpt_correction_type     multi-scan
_exptl_absorpt_process_details     '(SADABS; Sheldrick, 1997)'
_exptl_absorpt_correction_T_min     0.9545
_exptl_absorpt_correction_T_max     0.9647
_exptl_special_details
;
;
_diffrn_ambient_temperature     298(2)
_diffrn_radiation_type     MoK\a
_diffrn_radiation_wavelength     0.71073
_diffrn_radiation_source     'fine-focus sealed tube'
_diffrn_radiation_monochromator     graphite
_diffrn_measurement_device_type     'Bruker SMART CCD'
_diffrn_measurement_method     '\f and \w scans'
_diffrn_detector_area_resol_mean     ?
_diffrn_reflns_number     8935
_diffrn_reflns_av_R_equivalents     0.1036
_diffrn_reflns_av_sigmaI/netI     0.0765
_diffrn_reflns_theta_min     2.42
_diffrn_reflns_theta_max     27.00
_diffrn_reflns_theta_full     27.00
_diffrn_measured_fraction_theta_max     0.996
_diffrn_measured_fraction_theta_full     0.996
_diffrn_reflns_limit_h_min     -17
_diffrn_reflns_limit_h_max     19
_diffrn_reflns_limit_k_min     -8
_diffrn_reflns_limit_k_max     8
_diffrn_reflns_limit_l_min     -19
_diffrn_reflns_limit_l_max     19
_diffrn_standards_number     ?
_diffrn_standards_interval_count     ?
_diffrn_standards_interval_time     ?
_diffrn_standards_decay_%     ?
_refine_special_details
;
Refinement of <i>F</i>^2^ against ALL reflections. The weighted <i>R</i>-factor
<i>wR</i> and goodness of fit <i>S</i> are based on <i>F</i>^2^, conventional
<i>R</i>-factors <i>R</i> are based on <i>F</i>, with <i>F</i> set to zero for
negative <i>F</i>^2^. The threshold expression of <i>F</i>^2^ >
\s(<i>F</i>^2^) is used only for calculating <i>R</i>-factors(gt) <i>etc</i>.
and is not relevant to the choice of reflections for refinement.
<i>R</i>-factors based on <i>F</i>^2^ are statistically about twice as large
as those based on <i>F</i>, and <i>R</i>- factors based on ALL data will be
even larger.
;
_reflns_number_total     3302
_reflns_number_gt     2605
_reflns_threshold_expression     I>2\s(I)
_refine_ls_structure_factor_coef     Fsqd
_refine_ls_matrix_type     full
_refine_ls_R_factor_all     0.0689
_refine_ls_R_factor_gt     0.0555
_refine_ls_wR_factor_gt     0.1350
_refine_ls_wR_factor_ref     0.1447
_refine_ls_goodness_of_fit_ref     1.037
_refine_ls_restrained_S_all     1.037
_refine_ls_number_reflns     3302
_refine_ls_number_parameters     204
_refine_ls_number_restraints     0
_refine_ls_hydrogen_treatment     mixed
_refine_ls_weighting_scheme     calc
_refine_ls_weighting_details
                 'calc w=1/[\s^2^(Fo^2^)+(0.0710P)^2^] where P=(Fo^2^+2Fc^2^)/3'
_atom_sites_solution_hydrogens     geom
_atom_sites_solution_primary     direct
_atom_sites_solution_secondary     difmap
_refine_ls_shift/su_max     0.001
_refine_ls_shift/su_mean     0.000
_refine_diff_density_max     0.501
_refine_diff_density_min     -0.351
_refine_ls_extinction_method     none
_refine_ls_extinction_coef     ?
loop_
    _atom_type_symbol
    _atom_type_description
    _atom_type_scat_dispersion_real
    _atom_type_scat_dispersion_imag
    _atom_type_scat_source
    'C' 'C' 0.0033 0.0016
                         'International Tables Vol C Tables 4.2.6.8 and 6.1.1.4'
    'H' 'H' 0.0000 0.0000
                         'International Tables Vol C Tables 4.2.6.8 and 6.1.1.4'
    'N' 'N' 0.0061 0.0033
                         'International Tables Vol C Tables 4.2.6.8 and 6.1.1.4'
    'O' 'O' 0.0106 0.0060
                         'International Tables Vol C Tables 4.2.6.8 and 6.1.1.4'
    'S' 'S' 0.1246 0.1234
                         'International Tables Vol C Tables 4.2.6.8 and 6.1.1.4'
_computing_data_collection     'SMART (Bruker, 2007)'
_computing_cell_refinement     'SAINT (Bruker, 2007)'
_computing_data_reduction     'SAINT (Bruker, 2007)'
_computing_structure_solution     'SHELXS97 (Sheldrick, 2008)'
_computing_structure_refinement     'SHELXL97 (Sheldrick, 2008)'
_computing_molecular_graphics     'PLATON (Spek, 2009)'
_computing_publication_material     'SHELXTL (Sheldrick, 2008)'
loop_
    _atom_site_type_symbol
    _atom_site_label
    _atom_site_fract_x
    _atom_site_fract_y
    _atom_site_fract_z
    _atom_site_U_iso_or_equiv
    _atom_site_adp_type
    _atom_site_calc_flag
    _atom_site_refinement_flags
    _atom_site_occupancy
    _atom_site_disorder_assembly
    _atom_site_disorder_group
    C C1 0.61885(15) 0.6070(3) 0.72722(15) 0.0306(5) Uani d . 1 . .
    C C2 0.68621(19) 0.7474(3) 0.76019(18) 0.0379(6) Uani d . 1 . .
    H H2 0.6868 0.8466 0.7203 0.045 Uiso calc R 1 . .
    C C3 0.75453(19) 0.7430(3) 0.85392(19) 0.0434(6) Uani d . 1 . .
    H H3 0.8011 0.8375 0.8746 0.052 Uiso calc R 1 . .
    C C4 0.75429(17) 0.6051(3) 0.91479(17) 0.0384(6) Uani d . 1 . .
    H H4 0.7983 0.6099 0.9774 0.046 Uiso calc R 1 . .
    C C5 0.68768(15) 0.4529(3) 0.88431(15) 0.0271(5) Uani d . 1 . .
    C C6 0.68432(16) 0.2951(3) 0.94243(16) 0.0299(5) Uani d . 1 . .
    C C7 0.62594(17) 0.1403(3) 0.90561(16) 0.0342(5) Uani d . 1 . .
    H H7 0.6253 0.0398 0.9448 0.041 Uiso calc R 1 . .
    C C8 0.56701(17) 0.1343(3) 0.80839(17) 0.0370(6) Uani d . 1 . .
    H H8 0.5298 0.0267 0.7828 0.044 Uiso calc R 1 . .
    C C9 0.56426(17) 0.2841(3) 0.75203(17) 0.0336(5) Uani d . 1 . .
    H H9 0.5235 0.2792 0.6883 0.040 Uiso calc R 1 . .
    C C10 0.62191(14) 0.4484(3) 0.78765(15) 0.0271(5) Uani d . 1 . .
    C C11 0.45077(18) 0.6337(5) 0.6290(2) 0.0536(7) Uani d . 1 . .
    H H11A 0.4425 0.5578 0.6769 0.080 Uiso calc R 1 . .
    H H11B 0.4051 0.5953 0.5678 0.080 Uiso calc R 1 . .
    H H11C 0.4416 0.7665 0.6391 0.080 Uiso calc R 1 . .
    C C12 0.5635(2) 0.7304(4) 0.5667(2) 0.0576(8) Uani d . 1 . .
    H H12A 0.5604 0.8616 0.5837 0.086 Uiso calc R 1 . .
    H H12B 0.5157 0.7072 0.5043 0.086 Uiso calc R 1 . .
    H H12C 0.6253 0.7046 0.5677 0.086 Uiso calc R 1 . .
    C C13 0.7299(2) 0.6395(4) 1.1372(2) 0.0589(8) Uani d . 1 . .
    H H13A 0.7391 0.7055 1.0863 0.071 Uiso calc R 1 . .
    H H13B 0.7896 0.6394 1.1929 0.071 Uiso calc R 1 . .
    C C14 0.6522(2) 0.7308(4) 1.1575(2) 0.0515(7) Uani d . 1 . .
    H H14A 0.6764 0.7806 1.2216 0.062 Uiso calc R 1 . .
    H H14B 0.6223 0.8341 1.1135 0.062 Uiso calc R 1 . .
    C C15 0.60716(16) 0.4138(3) 1.11357(15) 0.0336(5) Uani d . 1 . .
    N N1 0.54715(14) 0.6055(3) 0.63401(13) 0.0381(5) Uani d . 1 . .
    N N2 0.69536(13) 0.4434(3) 1.10932(13) 0.0328(4) Uani d . 1 . .
    N N3 0.58699(18) 0.5772(3) 1.14554(17) 0.0496(6) Uani d . 1 . .
    H H3A 0.534(2) 0.590(4) 1.154(2) 0.059 Uiso d . 1 . .
    O O1 0.74468(12) 0.1037(2) 1.09977(12) 0.0422(4) Uani d . 1 . .
    O O2 0.84230(11) 0.3748(3) 1.09114(11) 0.0414(4) Uani d . 1 . .
    S S1 0.75069(4) 0.29031(8) 1.06638(4) 0.03206(19) Uani d . 1 . .
    S S2 0.53971(5) 0.22082(10) 1.08475(6) 0.0524(2) Uani d . 1 . .
loop_
    _atom_site_aniso_label
    _atom_site_aniso_U_11
    _atom_site_aniso_U_22
    _atom_site_aniso_U_33
    _atom_site_aniso_U_12
    _atom_site_aniso_U_13
    _atom_site_aniso_U_23
    C1 0.0297(12) 0.0365(13) 0.0286(12) 0.0012(10) 0.0150(9) 0.0006(9)
    C2 0.0425(14) 0.0352(13) 0.0384(13) -0.0015(10) 0.0190(11) 0.0049(10)
    C3 0.0452(16) 0.0396(14) 0.0437(15) -0.0167(11) 0.0165(12) -0.0017(11)
    C4 0.0372(14) 0.0423(14) 0.0316(12) -0.0092(11) 0.0097(10) -0.0028(10)
    C5 0.0263(11) 0.0309(11) 0.0263(11) 0.0000(9) 0.0129(8) -0.0013(9)
    C6 0.0266(11) 0.0343(12) 0.0291(11) 0.0026(9) 0.0118(9) 0.0001(9)
    C7 0.0402(13) 0.0308(12) 0.0339(12) -0.0022(10) 0.0173(10) -0.0006(10)
    C8 0.0413(14) 0.0339(13) 0.0393(13) -0.0111(11) 0.0200(11) -0.0103(10)
    C9 0.0303(12) 0.0416(13) 0.0295(12) -0.0041(10) 0.0126(9) -0.0060(10)
    C10 0.0232(10) 0.0328(12) 0.0280(11) 0.0021(9) 0.0130(9) -0.0015(9)
    C11 0.0345(15) 0.072(2) 0.0477(16) 0.0080(14) 0.0092(12) 0.0107(14)
    C12 0.0583(19) 0.073(2) 0.0356(15) -0.0115(15) 0.0130(13) 0.0146(13)
    C13 0.0640(19) 0.0383(15) 0.083(2) -0.0096(14) 0.0386(17) -0.0153(15)
    C14 0.070(2) 0.0387(15) 0.0469(16) 0.0002(13) 0.0246(15) -0.0069(12)
    C15 0.0395(13) 0.0371(13) 0.0266(11) 0.0071(10) 0.0158(10) 0.0067(10)
    N1 0.0322(11) 0.0490(12) 0.0302(10) 0.0000(9) 0.0099(8) 0.0070(9)
    N2 0.0342(11) 0.0307(10) 0.0343(11) -0.0012(8) 0.0145(8) -0.0036(8)
    N3 0.0595(15) 0.0440(13) 0.0595(15) 0.0068(11) 0.0389(13) -0.0025(11)
    O1 0.0509(11) 0.0343(9) 0.0399(10) 0.0105(8) 0.0169(8) 0.0090(7)
    O2 0.0284(9) 0.0521(11) 0.0391(10) 0.0026(8) 0.0092(7) 0.0035(8)
    S1 0.0314(3) 0.0339(3) 0.0303(3) 0.0052(2) 0.0119(2) 0.0030(2)
    S2 0.0465(4) 0.0484(4) 0.0687(5) -0.0096(3) 0.0300(4) 0.0000(3)
_geom_special_details
;
All e.s.d.'s (except the e.s.d. in the dihedral angle between two l.s. planes)
are estimated using the full covariance matrix. The cell e.s.d.'s are taken
into account individually in the estimation of e.s.d.'s in distances, angles
and torsion angles; correlations between e.s.d.'s in cell parameters are only
used when they are defined by crystal symmetry. An approximate (isotropic)
treatment of cell e.s.d.'s is used for estimating e.s.d.'s involving l.s.
planes.
;
loop_
    _geom_bond_atom_site_label_1
    _geom_bond_atom_site_label_2
    _geom_bond_site_symmetry_2
    _geom_bond_distance
    _geom_bond_publ_flag
    C1 C2 . 1.365(3) ?
    C1 N1 . 1.415(3) ?
    C1 C10 . 1.437(3) ?
    C2 C3 . 1.403(4) ?
    C2 H2 . 0.9300 ?
    C3 C4 . 1.348(3) ?
    C3 H3 . 0.9300 ?
    C4 C5 . 1.417(3) ?
    C4 H4 . 0.9300 ?
    C5 C10 . 1.425(3) ?
    C5 C6 . 1.436(3) ?
    C6 C7 . 1.372(3) ?
    C6 S1 . 1.769(2) ?
    C7 C8 . 1.406(3) ?
    C7 H7 . 0.9300 ?
    C8 C9 . 1.351(3) ?
    C8 H8 . 0.9300 ?
    C9 C10 . 1.417(3) ?
    C9 H9 . 0.9300 ?
    C11 N1 . 1.464(3) ?
    C11 H11A . 0.9600 ?
    C11 H11B . 0.9600 ?
    C11 H11C . 0.9600 ?
    C12 N1 . 1.456(3) ?
    C12 H12A . 0.9600 ?
    C12 H12B . 0.9600 ?
    C12 H12C . 0.9600 ?
    C13 N2 . 1.468(3) ?
    C13 C14 . 1.496(4) ?
    C13 H13A . 0.9700 ?
    C13 H13B . 0.9700 ?
    C14 N3 . 1.428(3) ?
    C14 H14A . 0.9700 ?
    C14 H14B . 0.9700 ?
    C15 N3 . 1.329(3) ?
    C15 N2 . 1.398(3) ?
    C15 S2 . 1.647(2) ?
    N2 S1 . 1.6628(19) ?
    N3 H3A . 0.88(3) ?
    O1 S1 . 1.4182(17) ?
    O2 S1 . 1.4275(17) ?
loop_
    _geom_angle_atom_site_label_1
    _geom_angle_atom_site_label_2
    _geom_angle_atom_site_label_3
    _geom_angle_site_symmetry_1
    _geom_angle_site_symmetry_3
    _geom_angle
    _geom_angle_publ_flag
    C2 C1 N1 . . 123.0(2) ?
    C2 C1 C10 . . 119.4(2) ?
    N1 C1 C10 . . 117.6(2) ?
    C1 C2 C3 . . 120.4(2) ?
    C1 C2 H2 . . 119.8 ?
    C3 C2 H2 . . 119.8 ?
    C4 C3 C2 . . 121.7(2) ?
    C4 C3 H3 . . 119.2 ?
    C2 C3 H3 . . 119.2 ?
    C3 C4 C5 . . 120.7(2) ?
    C3 C4 H4 . . 119.7 ?
    C5 C4 H4 . . 119.7 ?
    C4 C5 C10 . . 118.31(19) ?
    C4 C5 C6 . . 124.9(2) ?
    C10 C5 C6 . . 116.72(19) ?
    C7 C6 C5 . . 121.9(2) ?
    C7 C6 S1 . . 115.27(17) ?
    C5 C6 S1 . . 122.80(17) ?
    C6 C7 C8 . . 119.7(2) ?
    C6 C7 H7 . . 120.1 ?
    C8 C7 H7 . . 120.1 ?
    C9 C8 C7 . . 120.3(2) ?
    C9 C8 H8 . . 119.8 ?
    C7 C8 H8 . . 119.8 ?
    C8 C9 C10 . . 121.7(2) ?
    C8 C9 H9 . . 119.2 ?
    C10 C9 H9 . . 119.2 ?
    C9 C10 C5 . . 119.38(19) ?
    C9 C10 C1 . . 121.37(19) ?
    C5 C10 C1 . . 119.17(19) ?
    N1 C11 H11A . . 109.5 ?
    N1 C11 H11B . . 109.5 ?
    H11A C11 H11B . . 109.5 ?
    N1 C11 H11C . . 109.5 ?
    H11A C11 H11C . . 109.5 ?
    H11B C11 H11C . . 109.5 ?
    N1 C12 H12A . . 109.5 ?
    N1 C12 H12B . . 109.5 ?
    H12A C12 H12B . . 109.5 ?
    N1 C12 H12C . . 109.5 ?
    H12A C12 H12C . . 109.5 ?
    H12B C12 H12C . . 109.5 ?
    N2 C13 C14 . . 103.6(2) ?
    N2 C13 H13A . . 111.0 ?
    C14 C13 H13A . . 111.0 ?
    N2 C13 H13B . . 111.0 ?
    C14 C13 H13B . . 111.0 ?
    H13A C13 H13B . . 109.0 ?
    N3 C14 C13 . . 103.3(2) ?
    N3 C14 H14A . . 111.1 ?
    C13 C14 H14A . . 111.1 ?
    N3 C14 H14B . . 111.1 ?
    C13 C14 H14B . . 111.1 ?
    H14A C14 H14B . . 109.1 ?
    N3 C15 N2 . . 105.5(2) ?
    N3 C15 S2 . . 125.9(2) ?
    N2 C15 S2 . . 128.54(17) ?
    C1 N1 C12 . . 115.8(2) ?
    C1 N1 C11 . . 113.87(19) ?
    C12 N1 C11 . . 110.3(2) ?
    C15 N2 C13 . . 111.46(19) ?
    C15 N2 S1 . . 125.90(16) ?
    C13 N2 S1 . . 122.26(17) ?
    C15 N3 C14 . . 115.8(2) ?
    C15 N3 H3A . . 121(2) ?
    C14 N3 H3A . . 123.1(19) ?
    O1 S1 O2 . . 119.00(10) ?
    O1 S1 N2 . . 108.99(10) ?
    O2 S1 N2 . . 103.62(10) ?
    O1 S1 C6 . . 108.55(11) ?
    O2 S1 C6 . . 110.75(10) ?
    N2 S1 C6 . . 104.94(10) ?
loop_
    _geom_torsion_atom_site_label_1
    _geom_torsion_atom_site_label_2
    _geom_torsion_atom_site_label_3
    _geom_torsion_atom_site_label_4
    _geom_torsion_site_symmetry_1
    _geom_torsion_site_symmetry_2
    _geom_torsion_site_symmetry_3
    _geom_torsion_site_symmetry_4
    _geom_torsion
    _geom_torsion_publ_flag
    N1 C1 C2 C3 . . . . 178.9(2) ?
    C10 C1 C2 C3 . . . . -3.7(4) ?
    C1 C2 C3 C4 . . . . -2.1(4) ?
    C2 C3 C4 C5 . . . . 3.6(4) ?
    C3 C4 C5 C10 . . . . 0.7(3) ?
    C3 C4 C5 C6 . . . . 177.1(2) ?
    C4 C5 C6 C7 . . . . -171.7(2) ?
    C10 C5 C6 C7 . . . . 4.8(3) ?
    C4 C5 C6 S1 . . . . 11.1(3) ?
    C10 C5 C6 S1 . . . . -172.47(15) ?
    C5 C6 C7 C8 . . . . -0.3(3) ?
    S1 C6 C7 C8 . . . . 177.21(17) ?
    C6 C7 C8 C9 . . . . -3.2(3) ?
    C7 C8 C9 C10 . . . . 1.9(4) ?
    C8 C9 C10 C5 . . . . 2.9(3) ?
    C8 C9 C10 C1 . . . . 179.8(2) ?
    C4 C5 C10 C9 . . . . 170.7(2) ?
    C6 C5 C10 C9 . . . . -6.0(3) ?
    C4 C5 C10 C1 . . . . -6.3(3) ?
    C6 C5 C10 C1 . . . . 177.01(18) ?
    C2 C1 C10 C9 . . . . -169.1(2) ?
    N1 C1 C10 C9 . . . . 8.5(3) ?
    C2 C1 C10 C5 . . . . 7.8(3) ?
    N1 C1 C10 C5 . . . . -174.59(19) ?
    N2 C13 C14 N3 . . . . 3.7(3) ?
    C2 C1 N1 C12 . . . . 16.4(3) ?
    C10 C1 N1 C12 . . . . -161.2(2) ?
    C2 C1 N1 C11 . . . . -113.0(3) ?
    C10 C1 N1 C11 . . . . 69.5(3) ?
    N3 C15 N2 C13 . . . . -2.2(3) ?
    S2 C15 N2 C13 . . . . 177.2(2) ?
    N3 C15 N2 S1 . . . . -175.13(17) ?
    S2 C15 N2 S1 . . . . 4.3(3) ?
    C14 C13 N2 C15 . . . . -1.1(3) ?
    C14 C13 N2 S1 . . . . 172.14(18) ?
    N2 C15 N3 C14 . . . . 5.0(3) ?
    S2 C15 N3 C14 . . . . -174.4(2) ?
    C13 C14 N3 C15 . . . . -5.7(3) ?
    C15 N2 S1 O1 . . . . -44.0(2) ?
    C13 N2 S1 O1 . . . . 143.8(2) ?
    C15 N2 S1 O2 . . . . -171.64(17) ?
    C13 N2 S1 O2 . . . . 16.1(2) ?
    C15 N2 S1 C6 . . . . 72.1(2) ?
    C13 N2 S1 C6 . . . . -100.1(2) ?
    C7 C6 S1 O1 . . . . 12.6(2) ?
    C5 C6 S1 O1 . . . . -169.92(17) ?
    C7 C6 S1 O2 . . . . 145.02(18) ?
    C5 C6 S1 O2 . . . . -37.5(2) ?
    C7 C6 S1 N2 . . . . -103.77(18) ?
    C5 C6 S1 N2 . . . . 73.67(19) ?
loop_
    _geom_hbond_atom_site_label_D
    _geom_hbond_atom_site_label_H
    _geom_hbond_atom_site_label_A
    _geom_hbond_site_symmetry_A
    _geom_hbond_distance_DH
    _geom_hbond_distance_HA
    _geom_hbond_distance_DA
    _geom_hbond_angle_DHA
    C2 H2 Cg1 2_656 0.93 2.88 3.667(3) 143
    N3 H3A Cg2 3_667 0.88(3) 2.58(3) 3.433(3) 165(2)
