# Supplementary material for: 1-[5-(Dimethyl­amino)-1-naphthylsulfon­yl]imidazolidine-2-thione
Source: Acta Crystallogr Sect E Struct Rep Online. 2010 Jul 31;66(Pt 8):o2181. doi: 10.1107/S1600536810029788 (PMC3007268; doi:10.1107/S1600536810029788)
Supplement: Supplementary file 2 [file e-66-o2181-Isup2.hkl]

# 
# h,k,l, Fc-squared, Fo-squared, sigma(Fo-squared) and status flag 
# 
data_I
_shelx_title ' t in P2(1)/n' 
_shelx_refln_list_code          4 
_shelx_F_calc_maximum      177.40 
_exptl_crystal_F_000       704.00 
_reflns_d_resolution_high  0.7828 
 
loop_ 
 _symmetry_equiv_pos_as_xyz 
 'x, y, z' 
 '-x+1/2, y+1/2, -z+1/2' 
 '-x, -y, -z' 
 'x-1/2, -y-1/2, z-1/2' 
 
_cell_length_a    15.3640 
_cell_length_b     6.9814 
_cell_length_c    15.4703 
_cell_angle_alpha  90.000 
_cell_angle_beta  113.967 
_cell_angle_gamma  90.000 
 
_shelx_F_squared_multiplier     1.000 
 
loop_ 
 _refln_index_h 
 _refln_index_k 
 _refln_index_l 
 _refln_F_squared_calc 
 _refln_F_squared_meas 
 _refln_F_squared_sigma 
 _refln_observed_status 
   2   0   0     6048.77     6416.01    564.71 o 
   4   0   0     3228.99     3138.02    374.48 o 
   6   0   0     6349.12     6899.37    602.10 o 
   8   0   0        7.19        0.67      2.10 o 
  10   0   0     4320.46     4280.24    528.96 o 
  12   0   0        9.62       14.52      7.30 o 
  14   0   0     1839.97     1946.93     71.17 o 
  16   0   0      946.78     1118.76     58.79 o 
   1   1   0     5446.54     5096.34    124.02 o 
   2   1   0      209.46      231.22     15.87 o 
   3   1   0      626.10      701.62     63.22 o 
   4   1   0     3460.84     3861.46    210.37 o 
   5   1   0       98.77      105.66      9.78 o 
   6   1   0     2345.71     2526.09    163.42 o 
   7   1   0      620.86      730.85     62.84 o 
   8   1   0       49.27       30.43      3.70 o 
   9   1   0       98.60      116.93      9.44 o 
  10   1   0      176.14      151.78      8.78 o 
  11   1   0      124.82      132.89     24.38 o 
  12   1   0       54.81       49.69     11.44 o 
  13   1   0      571.58      543.39     36.99 o 
  14   1   0      224.71      220.04     13.77 o 
  15   1   0       41.84       57.61     11.46 o 
  16   1   0       30.93       64.78     19.68 o 
  17   1   0       22.05       52.81     16.81 o 
   0   2   0    13948.18    12193.80     85.36 o 
   1   2   0      173.19      177.35      6.35 o 
   2   2   0       59.08       35.89      2.62 o 
   3   2   0      351.21      325.07     18.19 o 
   4   2   0     4910.97     5316.54    460.11 o 
   5   2   0     3567.69     4164.00    179.51 o 
   6   2   0      442.50      412.40     19.66 o 
   7   2   0      651.89      701.39     20.46 o 
   8   2   0        0.16        0.35      1.53 o 
   9   2   0      302.95      337.65     27.89 o 
  10   2   0     2668.73     2712.73    300.06 o 
  11   2   0        0.57        0.29      2.42 o 
  12   2   0      166.03      168.73     11.89 o 
  13   2   0       99.43      106.24     17.64 o 
  14   2   0      324.48      331.22     58.01 o 
  15   2   0        1.82        6.13      6.64 o 
  16   2   0       48.65       56.45     12.42 o 
  17   2   0        5.05       17.47     10.91 o 
   1   3   0      301.77      262.07     10.43 o 
   2   3   0      116.28      116.32      7.11 o 
   3   3   0      299.56      290.91      9.23 o 
   4   3   0     2558.99     2722.54    111.13 o 
   5   3   0        0.80        3.65      1.30 o 
   6   3   0      368.08      386.50     29.55 o 
   7   3   0       41.14       58.86      6.97 o 
   8   3   0      652.26      546.16     31.93 o 
   9   3   0        9.31       11.41      3.72 o 
  10   3   0       45.41       45.91      9.04 o 
  11   3   0       23.33       18.37      6.50 o 
  12   3   0       33.87       42.48     10.02 o 
  13   3   0        9.81       11.63      6.15 o 
  14   3   0       52.10       57.91     12.11 o 
  15   3   0        0.49        8.43      6.76 o 
  16   3   0       28.93       33.13      9.41 o 
   0   4   0       23.56       34.36      7.71 o 
   1   4   0      141.53      109.94      5.83 o 
   2   4   0        0.61        2.98      1.55 o 
   3   4   0     1188.28     1066.80     19.72 o 
   4   4   0      656.66      561.06     25.07 o 
   5   4   0      855.99      861.92     60.47 o 
   6   4   0      162.76      160.43     13.03 o 
   7   4   0     1011.49     1126.06    108.84 o 
   8   4   0      133.59      124.27     13.83 o 
   9   4   0      173.55      164.27     13.94 o 
  10   4   0       12.21       14.19      5.88 o 
  11   4   0      798.45      744.69     74.74 o 
  12   4   0        9.20       13.41      6.40 o 
  13   4   0      308.34      305.82     47.76 o 
  14   4   0       94.88      107.88     16.57 o 
  15   4   0       12.96       15.93      9.39 o 
  16   4   0       18.67       19.04      8.49 o 
   1   5   0      378.15      327.35     10.94 o 
   2   5   0      103.27      105.20      6.95 o 
   3   5   0      449.07      417.70     16.39 o 
   4   5   0      144.46      143.76     11.18 o 
   5   5   0       86.95       99.31      8.30 o 
   6   5   0      175.87      177.56      9.89 o 
   7   5   0       28.75       25.88      5.96 o 
   8   5   0        2.30        8.31      4.20 o 
   9   5   0       34.54       17.41      6.54 o 
  10   5   0      172.42      167.83     27.26 o 
  11   5   0      133.60      140.04     18.47 o 
  12   5   0       37.29       42.83     10.75 o 
  13   5   0      191.02      185.95     30.67 o 
  14   5   0        1.01       14.06      5.84 o 
   0   6   0     1794.66     1526.86     32.10 o 
   1   6   0     1681.06     1599.80     30.32 o 
   2   6   0       15.67       16.88      4.56 o 
   3   6   0      952.24      826.96     23.64 o 
   4   6   0       25.93       28.09      5.72 o 
   5   6   0      198.64      178.50     12.77 o 
   6   6   0       80.56       81.45     10.55 o 
   7   6   0      872.10      883.52     28.63 o 
   8   6   0       10.17       13.24      5.27 o 
   9   6   0       22.76       23.65      8.44 o 
  10   6   0       10.24        9.40      6.40 o 
  11   6   0       52.54       71.44     14.00 o 
  12   6   0        4.34       12.88      7.06 o 
  13   6   0       70.34      112.40     17.60 o 
   1   7   0       96.66       89.88     10.74 o 
   2   7   0      200.90      183.67     15.06 o 
   3   7   0      399.76      390.17     40.26 o 
   4   7   0      109.90      114.34     14.81 o 
   5   7   0       87.48      107.90     12.51 o 
   6   7   0        1.97        8.22      4.74 o 
   7   7   0        4.06        7.45      5.65 o 
   8   7   0       22.48       28.00      7.60 o 
   9   7   0        2.72       13.22      6.97 o 
  10   7   0       26.35       31.70      9.38 o 
  11   7   0      141.46      148.42     20.55 o 
   0   8   0       25.34       25.99     13.94 o 
   1   8   0        1.28       -1.72      6.49 o 
   2   8   0       10.69       12.55     11.81 o 
   3   8   0       98.05      136.52     26.24 o 
   4   8   0        0.33        8.36      8.94 o 
   5   8   0        0.61        2.48      5.90 o 
   6   8   0        0.02       -1.37      5.66 o 
   7   8   0      137.10      162.38     20.76 o 
 -17   0   1      182.33      249.35     29.68 o 
 -15   0   1      108.74      135.29     24.52 o 
 -13   0   1       86.72      129.88     20.83 o 
 -11   0   1       41.82       40.84      7.13 o 
  -9   0   1     1502.65     1355.01    413.51 o 
  -7   0   1      265.01      309.83     33.37 o 
  -5   0   1     1818.40     1825.01    437.58 o 
  -3   0   1     9216.43     9472.69   1800.56 o 
   1   0   1     2534.06     2746.55    343.81 o 
   3   0   1        0.77        6.44      1.93 o 
   5   0   1       40.82       29.04      4.37 o 
   7   0   1       19.32       34.83      5.59 o 
   9   0   1       71.68       57.97      8.14 o 
  11   0   1      254.88      240.37     17.79 o 
  13   0   1     1418.41     1534.32     60.60 o 
  15   0   1       96.80      118.57     23.37 o 
  17   0   1       90.27      100.12     22.63 o 
 -18   1   1       67.69       72.90     20.34 o 
 -17   1   1       72.02      100.77     16.56 o 
 -16   1   1       61.84       85.36     14.27 o 
 -15   1   1      260.75      322.87     21.74 o 
 -14   1   1        2.30        8.98      4.19 o 
 -13   1   1     1339.29     1339.53    127.08 o 
 -12   1   1      204.50      201.48     11.85 o 
 -11   1   1       36.69       38.08      6.09 o 
 -10   1   1       48.38       49.39      5.11 o 
  -9   1   1     1352.56     1218.54    116.43 o 
  -8   1   1      443.32      467.52     36.17 o 
  -7   1   1      563.46      537.50     46.93 o 
  -6   1   1      631.32      699.96     43.27 o 
  -5   1   1     1098.66     1026.58     41.49 o 
  -4   1   1      184.15      159.18      7.69 o 
  -3   1   1      288.98      262.78     24.84 o 
  -2   1   1     6299.33     6360.82    412.88 o 
  -1   1   1     6905.27     6874.51    400.59 o 
   0   1   1     2562.62     2555.89     34.10 o 
   1   1   1     9182.66    10085.01    410.56 o 
   2   1   1     4499.24     5151.18    432.00 o 
   3   1   1     3323.97     4101.16    238.01 o 
   4   1   1      580.81      661.12     50.47 o 
   5   1   1     3406.79     3717.67    199.72 o 
   6   1   1        4.02        2.44      1.38 o 
   7   1   1       45.42       39.70      4.12 o 
   8   1   1      252.74      246.32     16.21 o 
   9   1   1      672.08      723.50     45.84 o 
  10   1   1      427.01      451.03     40.70 o 
  11   1   1      248.83      248.85     15.30 o 
  12   1   1      223.91      247.01     29.10 o 
  13   1   1       89.27      113.44     13.13 o 
  14   1   1      121.04      133.56     12.81 o 
  15   1   1      614.22      627.68     43.95 o 
  16   1   1        2.86      -10.99      7.38 o 
  17   1   1       10.40       13.53     11.56 o 
 -17   2   1       42.06       47.97     16.81 o 
 -16   2   1        3.49        1.25      5.51 o 
 -15   2   1      191.25      191.78     27.10 o 
 -14   2   1       28.20       39.28      7.27 o 
 -13   2   1       40.00       57.47     10.24 o 
 -12   2   1      453.00      423.39     31.63 o 
 -11   2   1      117.19      124.18     12.44 o 
 -10   2   1       20.19       33.68      5.75 o 
  -9   2   1      372.93      381.95     22.82 o 
  -8   2   1      269.78      235.07      8.28 o 
  -7   2   1       99.71       92.00      9.49 o 
  -6   2   1        7.14       13.59      2.92 o 
  -5   2   1      112.09      117.51     17.06 o 
  -4   2   1       17.58       20.23      2.38 o 
  -3   2   1      592.85      591.32     18.17 o 
  -2   2   1     1932.51     1957.97     29.56 o 
  -1   2   1      100.77      101.56      4.34 o 
   0   2   1     1300.41     1157.92     15.93 o 
   1   2   1      211.29      251.52      7.20 o 
   2   2   1        1.80        2.22      1.23 o 
   3   2   1      376.17      329.19     19.62 o 
   4   2   1     1418.17     1653.18    107.85 o 
   5   2   1      187.80      262.20     16.37 o 
   6   2   1        2.74        5.56      1.59 o 
   7   2   1      149.28      137.19     10.00 o 
   8   2   1      100.28       91.68      5.93 o 
   9   2   1     1999.40     2027.66    172.14 o 
  10   2   1      224.38      218.92     24.27 o 
  11   2   1      274.41      279.91     22.35 o 
  12   2   1      163.79      148.48     21.36 o 
  13   2   1       90.19       91.01     18.29 o 
  14   2   1       96.79       87.71     14.19 o 
  15   2   1        9.09        9.19      6.50 o 
  16   2   1       23.47       28.99      9.71 o 
  17   2   1        0.14       13.37     10.91 o 
 -17   3   1       34.61       40.92     11.25 o 
 -16   3   1       10.10        9.83      6.55 o 
 -15   3   1       28.82       35.27     10.08 o 
 -14   3   1       24.88       19.81      9.31 o 
 -13   3   1      117.13      118.53     29.35 o 
 -12   3   1      615.22      615.98     72.85 o 
 -11   3   1      194.59      186.60     11.61 o 
 -10   3   1       13.16       11.58      3.77 o 
  -9   3   1      445.09      400.96     28.93 o 
  -8   3   1      214.34      221.79     31.91 o 
  -7   3   1        0.47        2.78      1.89 o 
  -6   3   1      344.17      336.36     23.09 o 
  -5   3   1     2774.74     2906.16    152.67 o 
  -4   3   1      157.48      153.68      6.60 o 
  -3   3   1        0.06        2.78      1.25 o 
  -2   3   1     3688.14     3334.42    191.19 o 
  -1   3   1      203.39      231.19      7.85 o 
   0   3   1       14.44       13.84      2.21 o 
   1   3   1       12.29        2.40      2.51 o 
   2   3   1     2760.61     2664.30    104.48 o 
   3   3   1        0.04        1.89      1.54 o 
   4   3   1      449.38      538.38     38.87 o 
   5   3   1     3168.68     3391.04    245.74 o 
   6   3   1        1.86        4.58      1.43 o 
   7   3   1        0.09        1.58      1.84 o 
   8   3   1      941.84      769.44    109.18 o 
   9   3   1      147.89      155.58     14.27 o 
  10   3   1      129.97      138.10     21.73 o 
  11   3   1       48.50       45.44     12.63 o 
  12   3   1      672.20      577.27     73.06 o 
  13   3   1       62.10       73.66     13.03 o 
  14   3   1       17.61       10.28      7.38 o 
  15   3   1       73.35       67.27     13.45 o 
  16   3   1        1.28       -0.89      4.94 o 
 -16   4   1        0.21        4.14      6.56 o 
 -15   4   1       77.30       74.51     14.32 o 
 -14   4   1      106.85      113.63     17.23 o 
 -13   4   1      160.36      156.04     24.68 o 
 -12   4   1      165.30      180.20     22.71 o 
 -11   4   1        2.72        8.31      6.68 o 
 -10   4   1      101.26       90.77     13.23 o 
  -9   4   1       64.39       62.00     10.49 o 
  -8   4   1      685.58      690.91     85.81 o 
  -7   4   1       58.18       53.55      5.89 o 
  -6   4   1        8.53        6.14      2.63 o 
  -5   4   1      588.98      581.93     38.78 o 
  -4   4   1        5.13        3.39      1.44 o 
  -3   4   1      436.55      451.22     13.20 o 
  -2   4   1        0.10        4.06      1.75 o 
  -1   4   1       79.49       67.22      5.49 o 
   0   4   1       15.06       17.67      3.02 o 
   1   4   1     1108.00     1085.38     35.56 o 
   2   4   1     1090.99     1022.51     17.58 o 
   3   4   1      310.11      316.89      9.97 o 
   4   4   1        1.59        3.96      1.91 o 
   5   4   1      317.07      337.77     29.83 o 
   6   4   1      668.92      658.49     83.17 o 
   7   4   1       18.85       25.47      4.62 o 
   8   4   1       77.25       62.80     10.59 o 
   9   4   1      907.77      735.50     77.98 o 
  10   4   1      126.17      127.94     21.52 o 
  11   4   1      102.98      100.81     14.86 o 
  12   4   1       46.84       38.42      9.58 o 
  13   4   1       10.70       16.81      7.12 o 
  14   4   1       20.63       20.96      7.97 o 
  15   4   1       19.53       21.62      8.66 o 
 -15   5   1       35.21       54.44     12.75 o 
 -14   5   1       23.49       29.10      8.31 o 
 -13   5   1        9.97       25.58      8.78 o 
 -12   5   1      170.03      200.60     21.38 o 
 -11   5   1       79.49       67.15     12.55 o 
 -10   5   1        8.43       18.08      6.72 o 
  -9   5   1        9.72        5.76      4.71 o 
  -8   5   1      407.72      365.29     26.20 o 
  -7   5   1      286.13      268.57     14.58 o 
  -6   5   1      812.54      805.74     53.24 o 
  -5   5   1       58.01       59.43      6.66 o 
  -4   5   1       31.00       33.17      5.59 o 
  -3   5   1       45.34       43.15      6.27 o 
  -2   5   1     1965.21     1825.38     44.62 o 
  -1   5   1       80.64       86.25      6.51 o 
   0   5   1       87.32       86.46      6.41 o 
   1   5   1      224.29      195.31      7.48 o 
   2   5   1      686.29      647.30     19.52 o 
   3   5   1       54.26       57.01      8.82 o 
   4   5   1     1183.43     1134.33     26.33 o 
   5   5   1      868.55      801.94    102.98 o 
   6   5   1        3.83       10.49      3.46 o 
   7   5   1       17.17       15.61      4.83 o 
   8   5   1      133.17      170.17     16.02 o 
   9   5   1        1.01        5.62      4.33 o 
  10   5   1      240.19      192.98     23.33 o 
  11   5   1       37.63       32.08      9.06 o 
  12   5   1      162.37      166.51     20.61 o 
  13   5   1        5.32        9.07      6.20 o 
  14   5   1       63.37       79.42     14.43 o 
 -13   6   1        1.71        4.73      6.19 o 
 -12   6   1       78.53       97.61     20.87 o 
 -11   6   1        9.98        7.34      6.72 o 
 -10   6   1      108.79      135.33     18.01 o 
  -9   6   1        4.58        1.65      4.87 o 
  -8   6   1      369.76      395.78     24.78 o 
  -7   6   1        0.05        3.49      4.27 o 
  -6   6   1        8.28        3.27      3.34 o 
  -5   6   1        4.11        4.37      4.06 o 
  -4   6   1     1742.66     1584.30     77.26 o 
  -3   6   1       37.77       36.48      6.58 o 
  -2   6   1     1230.97     1069.95     40.48 o 
  -1   6   1       35.24       38.24      5.25 o 
   0   6   1      484.29      454.58     14.51 o 
   1   6   1       85.15       86.08      9.02 o 
   2   6   1      209.13      182.47     11.30 o 
   3   6   1       67.52       70.67      8.82 o 
   4   6   1        0.08        5.30      3.42 o 
   5   6   1       12.96       17.60      5.15 o 
   6   6   1      112.89      133.09     13.29 o 
   7   6   1        0.85        0.36      3.96 o 
   8   6   1       28.97       41.25      8.50 o 
   9   6   1        4.73       10.16      5.40 o 
  10   6   1       16.31       15.37      6.82 o 
  11   6   1        0.25        1.21      5.40 o 
  12   6   1      148.37      156.89     20.52 o 
 -11   7   1       11.10       29.25      9.22 o 
 -10   7   1        0.94        3.93      6.03 o 
  -9   7   1        0.94        3.70      5.24 o 
  -8   7   1       50.29       54.15     10.21 o 
  -7   7   1        6.97        2.40      4.82 o 
  -6   7   1      362.67      350.57     21.92 o 
  -5   7   1        0.72        1.12      3.69 o 
  -4   7   1       65.95      101.68     20.58 o 
  -3   7   1      156.19      170.44     13.38 o 
  -2   7   1      774.50      734.56     24.76 o 
  -1   7   1      204.98      204.71     14.12 o 
   0   7   1      264.59      252.49     18.58 o 
   1   7   1        3.82       -1.27      3.17 o 
   2   7   1      218.92      215.70     13.44 o 
   3   7   1       60.24       58.03      8.60 o 
   4   7   1      125.36      129.54     15.96 o 
   5   7   1        5.60        7.84      5.07 o 
   6   7   1        1.95        4.28      4.78 o 
   7   7   1        3.16        5.25      5.06 o 
   8   7   1      169.60      174.17     17.11 o 
   9   7   1       34.39       57.30     12.35 o 
  10   7   1        3.19        6.56      6.54 o 
  -8   8   1      182.76      247.01     53.42 o 
  -7   8   1       26.31       41.54     12.17 o 
  -6   8   1        1.24        4.24      6.11 o 
  -5   8   1       54.39       72.15     11.35 o 
  -4   8   1       15.89       24.61      7.75 o 
  -3   8   1       16.69       15.42     12.46 o 
  -2   8   1       96.59      105.78     24.03 o 
  -1   8   1       62.34       85.79     17.83 o 
   0   8   1        0.04        3.84      7.06 o 
   1   8   1        2.61        5.53      6.67 o 
   2   8   1       79.08       71.35     13.66 o 
   4   8   1        2.21       14.43      9.92 o 
   5   8   1        5.93       10.60      7.69 o 
   6   8   1       62.42       78.50     12.50 o 
   7   8   1        0.12       -0.69      5.96 o 
 -18   0   2      481.31      539.13     43.70 o 
 -16   0   2      109.88      145.79     25.91 o 
 -14   0   2      269.14      288.22     27.80 o 
 -12   0   2      238.19      255.58     38.37 o 
 -10   0   2        4.68        4.93      2.60 o 
  -8   0   2       81.27       63.03      6.99 o 
  -6   0   2     2030.12     2306.84    338.36 o 
  -4   0   2    20023.41    22111.02   2553.01 o 
  -2   0   2      151.22      164.19     14.84 o 
   2   0   2     6994.63     7234.30    780.65 o 
   4   0   2      106.82      103.82     14.27 o 
   6   0   2     3180.96     2998.98    111.84 o 
   8   0   2      758.66      723.13     33.99 o 
  10   0   2     2032.21     2001.78    216.59 o 
  12   0   2      218.45      165.54     20.83 o 
  14   0   2      377.21      495.42     37.31 o 
  16   0   2       28.01       29.76     15.17 o 
 -18   1   2       94.79      155.00     20.55 o 
 -17   1   2       69.07       94.88     16.11 o 
 -16   1   2       31.02       39.70     10.99 o 
 -15   1   2       87.74      127.44     16.31 o 
 -14   1   2      563.16      595.41     59.11 o 
 -13   1   2        3.12        7.42      3.79 o 
 -12   1   2       12.11       10.38      3.81 o 
 -11   1   2      232.01      244.08     36.26 o 
 -10   1   2     2023.23     2051.00    155.48 o 
  -9   1   2      431.44      485.10     47.72 o 
  -8   1   2     1176.91     1402.58    114.00 o 
  -7   1   2      372.99      346.68     35.97 o 
  -6   1   2     1211.01     1212.83    136.96 o 
  -5   1   2       38.53       46.49      3.17 o 
  -4   1   2    21280.73    23290.92   2189.97 o 
  -3   1   2     5587.11     6249.85    379.95 o 
  -2   1   2     9081.82     9771.37    706.16 o 
  -1   1   2       14.46       12.40      1.33 o 
   0   1   2      375.65      477.20      8.66 o 
   1   1   2     3948.00     4270.89    273.30 o 
   2   1   2     1909.16     2265.84    195.48 o 
   3   1   2      781.98      904.13     64.76 o 
   4   1   2     1734.73     1867.38    116.09 o 
   5   1   2     1117.33     1260.52     77.06 o 
   6   1   2      294.80      332.26     14.88 o 
   7   1   2       86.51      101.92      5.82 o 
   8   1   2     2065.96     2175.99    104.90 o 
   9   1   2        3.93        5.87      2.34 o 
  10   1   2      346.58      329.90     23.27 o 
  11   1   2       85.86       85.34      9.23 o 
  12   1   2     1144.45     1203.54    121.72 o 
  13   1   2       21.81       39.03      7.04 o 
  14   1   2      626.78      620.23     76.34 o 
  15   1   2       18.58       22.63     12.22 o 
  16   1   2       15.16       32.88     14.19 o 
 -18   2   2       67.76      123.57     27.30 o 
 -17   2   2       35.76       42.88     15.99 o 
 -16   2   2        0.05        9.91      6.01 o 
 -15   2   2      228.26      214.20     14.37 o 
 -14   2   2      322.63      320.58     16.51 o 
 -13   2   2      140.91      146.78     13.35 o 
 -12   2   2       47.66       58.48      7.95 o 
 -11   2   2      648.60      576.20     42.85 o 
 -10   2   2       19.94       32.55      5.45 o 
  -9   2   2      763.30      834.48     65.58 o 
  -8   2   2     3207.81     3489.92    300.25 o 
  -7   2   2      353.29      377.11     20.35 o 
  -6   2   2       11.79       19.69      3.59 o 
  -5   2   2      216.63      218.19     12.18 o 
  -4   2   2     1743.83     1584.37    137.00 o 
  -3   2   2       39.63       34.57      2.52 o 
  -2   2   2      762.87      763.91     30.06 o 
  -1   2   2     5576.72     5367.00    130.11 o 
   0   2   2     1226.74     1199.92     44.81 o 
   1   2   2      924.87      894.65     28.80 o 
   2   2   2       57.54       51.97      6.71 o 
   3   2   2       11.74        9.86      1.54 o 
   4   2   2        1.32        5.44      1.40 o 
   5   2   2      632.29      671.95     37.40 o 
   6   2   2     1029.17     1030.86    101.03 o 
   7   2   2       62.60       60.31      5.05 o 
   8   2   2        9.17       12.75      2.71 o 
   9   2   2      274.82      304.20     43.82 o 
  10   2   2      523.30      451.85     30.83 o 
  11   2   2      113.15      112.07     13.88 o 
  12   2   2       12.95       14.45      8.08 o 
  13   2   2        7.62       15.04      6.36 o 
  14   2   2      136.74      124.79     16.62 o 
  15   2   2       77.60       89.18     15.00 o 
  16   2   2       32.85       50.42     12.33 o 
 -17   3   2       46.98       65.85     13.32 o 
 -16   3   2       39.81       30.19      9.59 o 
 -15   3   2       15.31       13.12      7.10 o 
 -14   3   2      219.03      234.07     30.17 o 
 -13   3   2       31.03       24.65      7.54 o 
 -12   3   2      349.62      277.69     20.94 o 
 -11   3   2        9.47       11.01      3.80 o 
 -10   3   2      339.37      356.02     26.84 o 
  -9   3   2      170.31      145.17     10.80 o 
  -8   3   2      439.35      405.70     27.06 o 
  -7   3   2      763.99      825.41     72.59 o 
  -6   3   2     1510.46     1696.93    145.77 o 
  -5   3   2      229.75      237.05      7.90 o 
  -4   3   2     2417.36     2141.89     77.96 o 
  -3   3   2      234.97      226.44     10.37 o 
  -2   3   2     1611.07     1732.24     64.73 o 
  -1   3   2      507.22      489.44     10.11 o 
   0   3   2     1736.00     1580.28     41.88 o 
   1   3   2     1655.08     1535.05     30.34 o 
   2   3   2     2221.60     2377.51     97.75 o 
   3   3   2       31.11       27.76      3.48 o 
   4   3   2      150.02      116.78     12.12 o 
   5   3   2       90.41      105.02      4.43 o 
   6   3   2      264.60      269.76     17.27 o 
   7   3   2      339.37      355.05     55.14 o 
   8   3   2      262.69      206.32     14.85 o 
   9   3   2       35.81       29.50      7.42 o 
  10   3   2      345.17      311.87     32.80 o 
  11   3   2      314.77      282.36     19.76 o 
  12   3   2        5.09        6.80      5.55 o 
  13   3   2       14.85       13.74      7.05 o 
  14   3   2      131.60      153.24     19.12 o 
  15   3   2        7.98        6.37      6.76 o 
 -16   4   2        4.90        5.73      5.91 o 
 -15   4   2      135.36      129.88     20.83 o 
 -14   4   2       43.00       64.40     16.36 o 
 -13   4   2       24.02       15.17      6.78 o 
 -12   4   2      153.78      139.07     17.51 o 
 -11   4   2      220.81      239.45     18.26 o 
 -10   4   2       14.08       18.47      5.76 o 
  -9   4   2       49.27       58.64      7.57 o 
  -8   4   2      900.48      839.82     66.84 o 
  -7   4   2      644.24      595.60     45.63 o 
  -6   4   2       79.28       92.14      6.82 o 
  -5   4   2      241.34      244.64     11.30 o 
  -4   4   2      504.03      476.05     10.63 o 
  -3   4   2     1104.36     1026.96     39.45 o 
  -2   4   2     1108.12     1003.45     54.46 o 
  -1   4   2      715.40      682.58     16.05 o 
   0   4   2       53.42       47.45      4.39 o 
   1   4   2      142.70      150.21      6.30 o 
   2   4   2       20.03       17.99      3.26 o 
   3   4   2     1059.64     1063.65     44.58 o 
   4   4   2        0.31        3.37      1.95 o 
   5   4   2      141.98      152.47     12.32 o 
   6   4   2      269.69      236.33     14.44 o 
   7   4   2      228.91      248.73     26.64 o 
   8   4   2      389.74      409.86     68.45 o 
   9   4   2      241.82      196.65     36.98 o 
  10   4   2       30.30       29.16      8.04 o 
  11   4   2       13.86       18.93      7.10 o 
  12   4   2       21.40       26.86      8.62 o 
  13   4   2      192.42      200.39     21.96 o 
  14   4   2       24.06       31.41      9.10 o 
  15   4   2        9.21       14.14      7.95 o 
 -15   5   2       12.45       15.72      8.15 o 
 -14   5   2      130.63      139.32     19.01 o 
 -13   5   2       90.77      103.09     32.27 o 
 -12   5   2      162.50      179.15     19.99 o 
 -11   5   2      208.12      188.42     18.28 o 
 -10   5   2        1.91        7.78      4.62 o 
  -9   5   2      567.64      519.11     34.52 o 
  -8   5   2        1.79        7.62      4.67 o 
  -7   5   2      687.39      644.56     33.55 o 
  -6   5   2      845.51      879.63     24.84 o 
  -5   5   2      195.00      188.84      9.30 o 
  -4   5   2      962.44      898.73     21.90 o 
  -3   5   2     4055.09     3766.88    169.41 o 
  -2   5   2       18.30       24.05      3.96 o 
  -1   5   2       18.40       21.48      3.63 o 
   0   5   2      487.01      461.77     15.51 o 
   1   5   2      122.89      119.93      9.08 o 
   2   5   2       24.17       28.70      4.37 o 
   3   5   2      967.09      918.91     72.62 o 
   4   5   2      220.45      210.43     11.74 o 
   5   5   2      161.51      167.59     19.63 o 
   6   5   2        0.28        2.85      3.11 o 
   7   5   2     1169.59     1019.97     29.62 o 
   8   5   2      121.65      136.28     16.52 o 
   9   5   2       49.03       42.20     10.09 o 
  10   5   2      131.83      132.58     17.56 o 
  11   5   2      413.75      420.44     47.23 o 
  12   5   2       33.12       38.90     11.27 o 
  13   5   2      121.20      128.98     18.69 o 
 -13   6   2       56.70       64.76     16.44 o 
 -12   6   2        0.68       -0.50      4.99 o 
 -11   6   2       75.65       74.58     17.26 o 
 -10   6   2        1.51        9.56      6.11 o 
  -9   6   2        0.93        2.45      4.91 o 
  -8   6   2        1.58        7.22      5.17 o 
  -7   6   2      186.79      231.16     15.06 o 
  -6   6   2        9.34        9.82      4.29 o 
  -5   6   2        0.08        4.55      3.24 o 
  -4   6   2      445.69      415.72     17.70 o 
  -3   6   2      935.79      954.86     34.14 o 
  -2   6   2      528.33      471.85     18.24 o 
  -1   6   2      543.69      553.06     18.66 o 
   0   6   2       10.29       12.97      3.56 o 
   1   6   2       16.50       15.91      4.54 o 
   2   6   2      238.94      217.20     12.54 o 
   3   6   2     1085.38      998.82     27.11 o 
   4   6   2        1.40        0.04      3.01 o 
   5   6   2       34.13       32.01      6.48 o 
   6   6   2       86.23       76.73     10.71 o 
   7   6   2       66.06       97.29     12.48 o 
   8   6   2        0.22        0.08      4.29 o 
   9   6   2       45.11       55.44     12.70 o 
  10   6   2      114.54      102.04     16.66 o 
  11   6   2       33.64       41.19     10.58 o 
  12   6   2        0.65        7.24      6.31 o 
 -11   7   2        1.60        4.45      6.25 o 
 -10   7   2       61.52       58.67     13.78 o 
  -9   7   2        5.31        7.51      5.72 o 
  -8   7   2       57.93       68.40     13.12 o 
  -7   7   2      122.34      150.25     14.84 o 
  -6   7   2        3.39        5.56      7.34 o 
  -5   7   2       48.78       43.57     10.34 o 
  -4   7   2       56.64       73.65     10.51 o 
  -3   7   2      294.29      277.96     19.55 o 
  -2   7   2      268.76      264.65     15.02 o 
  -1   7   2       30.77       29.98      6.67 o 
   0   7   2       57.02       30.17     12.96 o 
   1   7   2      136.27      134.89     17.96 o 
   2   7   2        7.01       11.28      4.84 o 
   3   7   2        6.82        6.92      4.31 o 
   4   7   2       19.31       19.81      5.50 o 
   5   7   2        0.00        0.60      5.00 o 
   6   7   2        6.89        6.42      5.66 o 
   7   7   2      292.99      282.68     18.23 o 
   8   7   2       35.30       46.93      9.76 o 
   9   7   2        6.13       11.58      9.72 o 
  10   7   2       37.75       50.75     12.00 o 
  -8   8   2       23.05       42.31     16.73 o 
  -7   8   2      142.59      186.63     17.96 o 
  -6   8   2       14.99       17.78      7.00 o 
  -5   8   2       11.98       21.66      6.88 o 
  -4   8   2       37.73       47.31      9.85 o 
  -3   8   2       14.89       12.05     11.97 o 
  -2   8   2        5.65       11.56     10.82 o 
  -1   8   2      324.53      357.19     23.85 o 
   0   8   2       41.29       57.76     12.85 o 
   1   8   2        8.55        6.48      9.76 o 
   2   8   2       84.44       88.56     21.32 o 
   4   8   2        1.86        9.35      8.53 o 
   5   8   2       36.28       39.17      9.13 o 
   6   8   2        0.19        0.69      5.35 o 
 -17   0   3        1.39       -5.66      7.30 o 
 -15   0   3      546.50      584.80     40.83 o 
 -13   0   3       72.89       86.26     17.71 o 
 -11   0   3      802.66      802.85    161.37 o 
  -9   0   3     1108.68      797.84    140.79 o 
  -7   0   3       14.37       16.75      3.79 o 
  -5   0   3     9158.56     9196.23   1660.60 o 
  -3   0   3     5630.11     6362.19    302.06 o 
  -1   0   3     8755.00    11332.68    809.27 o 
   1   0   3    26149.68    33436.19    158.99 o 
   3   0   3      869.25      698.73     55.96 o 
   5   0   3     1913.83     1666.98     34.97 o 
   7   0   3      338.72      325.23     14.81 o 
   9   0   3     2250.08     2099.84    171.87 o 
  11   0   3       22.96       21.22      6.08 o 
  13   0   3      207.65      228.93     24.19 o 
 -18   1   3       54.68       86.89     15.64 o 
 -17   1   3       67.04       88.88     14.89 o 
 -16   1   3        9.05       13.01     10.00 o 
 -15   1   3        0.87        0.38      5.45 o 
 -14   1   3      107.91      114.51     11.53 o 
 -13   1   3      658.92      591.78     65.13 o 
 -12   1   3       29.22       30.86      6.40 o 
 -11   1   3      201.05      196.68     19.74 o 
 -10   1   3       19.56       14.73      3.05 o 
  -9   1   3     1890.01     1824.13    160.52 o 
  -8   1   3     1454.15     1604.89    117.17 o 
  -7   1   3      851.59      934.42     81.86 o 
  -6   1   3     1729.77     1782.66    111.27 o 
  -5   1   3     2067.57     2257.29    117.18 o 
  -4   1   3     1644.53     1879.15     90.76 o 
  -3   1   3    26995.12    29222.59   1435.55 o 
  -2   1   3     4154.71     4275.71    175.66 o 
  -1   1   3      305.46      391.71      7.27 o 
   0   1   3      324.78      333.18      8.38 o 
   1   1   3    12261.93    15229.73    727.50 o 
   2   1   3        1.07        2.57      1.14 o 
   3   1   3     4290.76     4593.23    183.18 o 
   4   1   3      123.33      122.71      5.67 o 
   5   1   3        0.61        3.91      1.71 o 
   6   1   3      364.13      405.29     23.17 o 
   7   1   3     1297.56     1395.82     65.31 o 
   8   1   3      322.96      312.15     17.13 o 
   9   1   3       76.78       63.85      6.27 o 
  10   1   3      922.82      916.62     46.99 o 
  11   1   3     1004.72     1007.48     63.10 o 
  12   1   3       55.38       75.84     11.87 o 
  13   1   3        3.03        0.76      4.90 o 
  14   1   3       58.82       47.00     10.44 o 
  15   1   3        7.49       14.35     11.32 o 
  16   1   3        0.35       14.10     10.41 o 
 -18   2   3        1.52        5.25     10.74 o 
 -17   2   3       14.05       39.77     16.07 o 
 -16   2   3        1.49       14.27      5.18 o 
 -15   2   3      197.10      212.11     22.17 o 
 -14   2   3      102.30       98.32     11.08 o 
 -13   2   3       31.89       41.35      6.98 o 
 -12   2   3      348.11      288.80     17.10 o 
 -11   2   3       81.92       99.88     13.97 o 
 -10   2   3       27.95       42.36      6.42 o 
  -9   2   3     2194.51     2170.70    222.14 o 
  -8   2   3      440.66      414.93     33.64 o 
  -7   2   3       64.95       76.16      6.54 o 
  -6   2   3      194.21      155.64      8.68 o 
  -5   2   3     4968.56     4972.61    407.22 o 
  -4   2   3     1199.07     1233.47     85.54 o 
  -3   2   3      755.67      714.14     35.39 o 
  -2   2   3      623.84      584.08     21.50 o 
  -1   2   3     1301.18     1302.38     86.09 o 
   0   2   3     2132.85     2099.01     23.71 o 
   1   2   3      509.09      463.21     27.96 o 
   2   2   3        7.60        7.79      2.20 o 
   3   2   3       61.92       52.93      4.55 o 
   4   2   3       27.10       29.59      2.53 o 
   5   2   3     2469.23     2743.02    178.44 o 
   6   2   3       59.09       62.63      4.84 o 
   7   2   3      347.95      381.78     28.23 o 
   8   2   3      141.96      150.79     10.78 o 
   9   2   3      379.52      341.37     19.24 o 
  10   2   3      481.22      419.96     65.97 o 
  11   2   3      478.54      418.35     43.21 o 
  12   2   3        2.96        4.52      5.40 o 
  13   2   3      239.63      233.23     18.75 o 
  14   2   3        4.83       17.25      7.46 o 
  15   2   3      100.46      112.42     19.88 o 
  16   2   3       29.71       38.54     14.76 o 
 -17   3   3      106.86       90.41     30.22 o 
 -16   3   3      197.15      164.96     19.83 o 
 -15   3   3       66.14       60.42     12.38 o 
 -14   3   3       59.22       66.35      9.69 o 
 -13   3   3        2.26        4.89      5.09 o 
 -12   3   3        8.15        9.49      4.11 o 
 -11   3   3      219.32      202.16     23.41 o 
 -10   3   3        0.59        3.44      2.45 o 
  -9   3   3      860.95      818.28     58.75 o 
  -8   3   3      540.82      505.21     42.45 o 
  -7   3   3       41.60       35.00      5.28 o 
  -6   3   3      587.51      575.63     37.51 o 
  -5   3   3      125.05      112.05      5.34 o 
  -4   3   3        0.40        2.42      1.40 o 
  -3   3   3     1192.66     1250.05     47.26 o 
  -2   3   3      110.00      109.99      5.07 o 
  -1   3   3      448.85      534.72     19.36 o 
   0   3   3      993.56     1116.66     66.09 o 
   1   3   3     6331.68     6562.44    266.34 o 
   2   3   3      314.06      331.81     17.70 o 
   3   3   3      175.85      173.26     11.91 o 
   4   3   3        0.29        2.85      1.79 o 
   5   3   3       28.72       48.13      4.72 o 
   6   3   3       40.36       46.88      4.90 o 
   7   3   3        4.67        3.73      3.43 o 
   8   3   3       49.43       48.92      9.64 o 
   9   3   3        2.74        5.67      3.69 o 
  10   3   3       54.38       48.18      9.52 o 
  11   3   3      237.56      213.01     29.03 o 
  12   3   3        7.11        9.77      5.81 o 
  13   3   3       45.71       52.95     11.76 o 
  14   3   3       11.37       10.48      6.30 o 
  15   3   3      163.26      180.36     21.51 o 
 -17   4   3       37.02       52.38     11.04 o 
 -16   4   3      141.26      177.69     21.37 o 
 -15   4   3      111.52      129.92     18.29 o 
 -14   4   3      122.49      110.60     16.46 o 
 -13   4   3      106.39      118.58     16.61 o 
 -12   4   3      438.11      411.02     45.18 o 
 -11   4   3       77.71       73.20     15.70 o 
 -10   4   3      247.84      248.60     26.40 o 
  -9   4   3      885.45      822.67     46.09 o 
  -8   4   3      340.19      338.20     14.40 o 
  -7   4   3        0.01       -0.27      1.97 o 
  -6   4   3     1017.56      999.12     39.96 o 
  -5   4   3      473.98      424.73     22.98 o 
  -4   4   3      750.55      730.59     42.95 o 
  -3   4   3        0.00        0.87      2.07 o 
  -2   4   3     2075.03     1948.25     54.93 o 
  -1   4   3       40.13       49.18      4.46 o 
   0   4   3        0.50        3.12      1.75 o 
   1   4   3       79.39       79.30      7.00 o 
   2   4   3       63.37       40.62      7.94 o 
   3   4   3       24.34       21.74      3.71 o 
   4   4   3       40.65       49.47      5.42 o 
   5   4   3      707.57      711.00     90.97 o 
   6   4   3      448.05      464.32     68.71 o 
   7   4   3      168.77      184.73     17.07 o 
   8   4   3      549.58      582.72    117.05 o 
   9   4   3       26.48       35.72      8.70 o 
  10   4   3      104.11       97.74     14.86 o 
  11   4   3        2.97        3.25      5.75 o 
  12   4   3      572.08      526.51     50.88 o 
  13   4   3       11.30       15.58      7.07 o 
  14   4   3       82.44      102.76     17.19 o 
 -15   5   3       25.06       46.09     12.96 o 
 -14   5   3        1.66        3.58      6.06 o 
 -13   5   3       64.21       52.29     11.29 o 
 -12   5   3       11.02       11.11      6.60 o 
 -11   5   3        3.88        4.92      4.84 o 
 -10   5   3       19.23       20.30      6.99 o 
  -9   5   3        4.41        6.91      4.88 o 
  -8   5   3       29.18       31.07      7.84 o 
  -7   5   3      104.84      102.57     12.64 o 
  -6   5   3      111.89      118.27     10.82 o 
  -5   5   3       94.47       95.27      9.35 o 
  -4   5   3       51.48       46.09      5.09 o 
  -3   5   3       36.65       40.18      6.67 o 
  -2   5   3      747.49      739.65     39.07 o 
  -1   5   3      293.10      243.17     11.41 o 
   0   5   3        2.48        1.55      2.00 o 
   1   5   3      605.88      538.45     33.11 o 
   2   5   3       30.30       39.47      5.27 o 
   3   5   3        3.46        4.86      2.99 o 
   4   5   3      123.53      118.83     12.62 o 
   5   5   3        8.11        8.01      3.94 o 
   6   5   3        1.33        7.09      3.47 o 
   7   5   3        0.01        3.80      3.39 o 
   8   5   3       20.73       28.26      6.55 o 
   9   5   3       98.29       84.09     14.01 o 
  10   5   3      115.93      119.59     17.19 o 
  11   5   3      471.03      405.05     32.96 o 
  12   5   3      178.63      178.99     21.41 o 
  13   5   3        0.67       -3.42      5.59 o 
 -14   6   3        0.12        5.25      6.20 o 
 -13   6   3       21.44       32.81     10.37 o 
 -12   6   3      145.56      183.00     24.52 o 
 -11   6   3       18.14       15.06      7.04 o 
 -10   6   3        1.39        6.07      5.22 o 
  -9   6   3        0.35        3.35      4.89 o 
  -8   6   3      310.95      300.55     67.48 o 
  -7   6   3        0.66        4.80      4.61 o 
  -6   6   3      693.20      701.99     30.69 o 
  -5   6   3        0.70        6.02      3.24 o 
  -4   6   3      103.88      108.06     11.22 o 
  -3   6   3      220.20      214.90     12.57 o 
  -2   6   3      426.49      404.90     21.26 o 
  -1   6   3       66.95       57.76      7.51 o 
   0   6   3       15.86       19.00      4.45 o 
   1   6   3      323.94      302.49     12.46 o 
   2   6   3      735.50      682.85     49.65 o 
   3   6   3        0.65        6.31      3.65 o 
   4   6   3      233.38      205.85     13.56 o 
   5   6   3       35.27       33.62      6.84 o 
   6   6   3      844.37      721.23     44.01 o 
   7   6   3        0.06        3.34      4.74 o 
   8   6   3      571.31      505.55     29.41 o 
   9   6   3        0.73        3.75      5.83 o 
  10   6   3       26.93       12.98     12.22 o 
  11   6   3      151.40      118.78     18.73 o 
 -11   7   3        1.47        6.47      6.85 o 
 -10   7   3       96.45      112.21     17.56 o 
  -9   7   3        4.07        9.25      6.25 o 
  -8   7   3        9.53       11.31      6.72 o 
  -7   7   3       44.04       42.63     12.34 o 
  -6   7   3      100.90      121.35     13.77 o 
  -5   7   3       44.72       63.76     10.52 o 
  -4   7   3       49.96       58.54      9.59 o 
  -3   7   3      216.26      220.54     28.99 o 
  -2   7   3       96.88      120.97     12.03 o 
  -1   7   3        4.39        5.66      5.10 o 
   0   7   3       53.76       56.22     10.86 o 
   1   7   3       32.64       27.65      6.76 o 
   2   7   3       59.85       63.65      9.25 o 
   3   7   3       22.26       27.78      6.67 o 
   4   7   3      183.24      205.22     25.17 o 
   5   7   3        0.01       -1.64      4.91 o 
   6   7   3       48.44       52.67      9.91 o 
   7   7   3       30.89       39.51      9.18 o 
   8   7   3      119.02      139.96     20.18 o 
   9   7   3        1.17        0.07      5.63 o 
  -8   8   3       10.07       16.62      7.50 o 
  -7   8   3      105.84      106.95     13.80 o 
  -6   8   3      109.15      145.72     16.14 o 
  -5   8   3       49.48       58.70     10.37 o 
  -4   8   3      164.17      164.58     16.29 o 
  -3   8   3        0.47       -0.99      7.24 o 
  -2   8   3      160.09      185.89     29.85 o 
  -1   8   3        0.03        2.05      9.27 o 
   0   8   3        2.55        5.17      9.76 o 
   1   8   3       16.76       28.37     13.94 o 
   2   8   3       83.34      113.57     23.37 o 
   3   8   3        7.69       24.35     11.23 o 
   4   8   3       20.74       22.05      8.40 o 
   5   8   3       23.45       30.86      9.62 o 
   6   8   3      156.36      148.93     16.92 o 
 -18   0   4       11.12        9.43     10.17 o 
 -16   0   4        4.18       13.12     10.33 o 
 -14   0   4       66.88       67.07     17.14 o 
 -12   0   4       23.24       36.24     10.33 o 
 -10   0   4     2656.25     2794.92    318.97 o 
  -8   0   4        2.11        4.57      2.39 o 
  -6   0   4     9659.92     9687.13   1917.78 o 
  -4   0   4     1002.28     1111.87     51.00 o 
  -2   0   4     1000.59     1234.85    106.89 o 
   0   0   4    31471.29    40115.47    184.16 o 
   2   0   4     1028.08     1282.51     33.95 o 
   4   0   4     9230.02    10087.52    836.69 o 
   6   0   4      240.77      230.77     20.79 o 
   8   0   4        1.82        4.54      4.22 o 
  10   0   4      242.90      214.58     18.74 o 
  12   0   4        5.32        8.12      4.72 o 
 -19   1   4        0.00        1.82      7.56 o 
 -18   1   4       78.82      112.99     17.42 o 
 -17   1   4       24.18       22.12      8.80 o 
 -16   1   4       35.88       34.10      9.20 o 
 -15   1   4        0.30        7.67      5.66 o 
 -14   1   4     1343.95     1314.75    181.40 o 
 -13   1   4       68.43       52.53      7.59 o 
 -12   1   4     1010.72     1026.08    132.82 o 
 -11   1   4      112.60      119.57      8.87 o 
 -10   1   4     1459.46     1409.41    106.95 o 
  -9   1   4      288.25      279.10     19.46 o 
  -8   1   4     1296.81     1303.23     82.50 o 
  -7   1   4     1541.83     1827.05    159.80 o 
  -6   1   4      602.07      675.14     33.23 o 
  -5   1   4     5308.93     6104.21    421.55 o 
  -4   1   4     2167.60     2248.80    129.93 o 
  -3   1   4        0.54        0.93      0.92 o 
  -2   1   4      127.88      104.40      4.05 o 
  -1   1   4     1284.45     1381.23     70.06 o 
   0   1   4    11196.54    12908.88    337.01 o 
   1   1   4      632.52      809.67     73.26 o 
   2   1   4      756.28      799.84     85.05 o 
   3   1   4       14.03       21.34      2.84 o 
   4   1   4     2348.01     2504.57     88.78 o 
   5   1   4      159.95      154.05      6.66 o 
   6   1   4     1662.13     1740.75     72.09 o 
   7   1   4      872.92      851.28     29.02 o 
   8   1   4      606.91      607.13     30.41 o 
   9   1   4        3.53        5.63      2.45 o 
  10   1   4     2150.98     2099.50    136.52 o 
  11   1   4      122.44      122.83     14.50 o 
  12   1   4       13.32       19.64      6.87 o 
  13   1   4       68.66       77.14     13.10 o 
  14   1   4       68.17       80.72     13.43 o 
  15   1   4        1.28       15.83     10.33 o 
 -18   2   4       99.74      123.10     17.83 o 
 -17   2   4        0.58        6.71      6.58 o 
 -16   2   4       32.45       33.50      7.61 o 
 -15   2   4       37.87       36.87      7.66 o 
 -14   2   4        2.92        7.74      4.42 o 
 -13   2   4       85.47       93.79     12.12 o 
 -12   2   4       42.90       53.51      7.60 o 
 -11   2   4      202.75      185.75     24.73 o 
 -10   2   4      971.58      947.12     85.18 o 
  -9   2   4       40.94       54.01      6.70 o 
  -8   2   4      487.62      556.74     37.85 o 
  -7   2   4     1248.31     1298.09     81.73 o 
  -6   2   4     1480.97     1332.13    103.23 o 
  -5   2   4     6929.26     7678.20    450.19 o 
  -4   2   4     2147.24     2438.34    140.90 o 
  -3   2   4       54.73       74.12      4.84 o 
  -2   2   4      124.43      139.54     16.17 o 
  -1   2   4      292.88      300.48     13.40 o 
   0   2   4      161.54      189.70      8.28 o 
   1   2   4       10.52       11.98      2.89 o 
   2   2   4      246.48      247.44     15.25 o 
   3   2   4      129.10      132.52     13.11 o 
   4   2   4     2394.50     2747.40    189.78 o 
   5   2   4      285.69      320.88     23.36 o 
   6   2   4      247.69      269.43     20.83 o 
   7   2   4       12.89       20.71      4.58 o 
   8   2   4     1191.10     1091.06     47.66 o 
   9   2   4      933.96      782.07     29.74 o 
  10   2   4      242.25      214.68     16.44 o 
  11   2   4       65.20       74.08     12.47 o 
  12   2   4       35.16       28.95      8.42 o 
  13   2   4       84.96       77.28     14.11 o 
  14   2   4       14.85       15.01      7.80 o 
  15   2   4        6.44       10.87      7.15 o 
 -18   3   4      191.54      170.16     21.58 o 
 -17   3   4       45.02       44.70     11.04 o 
 -16   3   4       65.28       58.58     12.32 o 
 -15   3   4       20.96       26.12      6.62 o 
 -14   3   4       13.55       20.93      5.54 o 
 -13   3   4       63.04       78.24     10.01 o 
 -12   3   4       43.37       50.77      7.90 o 
 -11   3   4      145.64      144.43     14.50 o 
 -10   3   4      320.46      329.29     20.26 o 
  -9   3   4       46.66       49.40      6.86 o 
  -8   3   4      817.66      660.59     97.16 o 
  -7   3   4      583.81      563.07     37.98 o 
  -6   3   4      551.86      530.73     42.07 o 
  -5   3   4        7.08        9.41      1.58 o 
  -4   3   4     1998.06     2127.63    122.18 o 
  -3   3   4     1745.55     1906.01     98.62 o 
  -2   3   4       41.94       50.69      4.79 o 
  -1   3   4      492.83      554.65     33.99 o 
   0   3   4      558.80      714.85     16.73 o 
   1   3   4       60.90       92.22      7.28 o 
   2   3   4      205.79      281.67     28.00 o 
   3   3   4      135.94      139.57     18.87 o 
   4   3   4       47.82       49.71      6.68 o 
   5   3   4        8.60        8.52      2.21 o 
   6   3   4      103.42      120.91      7.05 o 
   7   3   4      517.15      449.29     23.82 o 
   8   3   4       18.22       13.78      6.19 o 
   9   3   4      189.42      175.31     16.56 o 
  10   3   4      221.63      198.87     55.22 o 
  11   3   4      218.29      196.78     19.75 o 
  12   3   4        4.28       15.55      7.55 o 
  13   3   4      115.01      117.07     17.05 o 
  14   3   4      117.26      145.03     19.22 o 
 -17   4   4        9.28       10.93      6.93 o 
 -16   4   4        3.58       10.44      7.30 o 
 -15   4   4       32.33       38.66     10.47 o 
 -14   4   4        2.97       13.54      6.67 o 
 -13   4   4      325.56      309.85     35.09 o 
 -12   4   4       44.54       47.19      7.65 o 
 -11   4   4       51.26       68.38     14.01 o 
 -10   4   4       70.32       74.46      9.87 o 
  -9   4   4      270.00      258.38     13.16 o 
  -8   4   4      151.09      138.90     16.52 o 
  -7   4   4      101.09       92.27     12.92 o 
  -6   4   4       32.13       47.80     13.16 o 
  -5   4   4       77.61       83.30      5.61 o 
  -4   4   4      137.05      127.60      9.12 o 
  -3   4   4       22.26       13.17      2.68 o 
  -2   4   4      121.04      105.51      5.83 o 
  -1   4   4     1932.14     2100.84    115.69 o 
   0   4   4      944.16      925.50     39.02 o 
   1   4   4      179.15      155.85      8.96 o 
   2   4   4      472.76      459.68     32.20 o 
   3   4   4        7.79       11.55      3.07 o 
   4   4   4       70.40       71.00      9.75 o 
   5   4   4       34.15       31.31      5.90 o 
   6   4   4      123.51      123.97     10.04 o 
   7   4   4      359.84      362.05     41.09 o 
   8   4   4      173.22      179.77     16.73 o 
   9   4   4       16.56       20.46      7.46 o 
  10   4   4      199.21      172.38     19.06 o 
  11   4   4       66.35       93.47     15.41 o 
  12   4   4        1.69       -4.81      5.37 o 
  13   4   4       29.17       37.49     10.25 o 
  14   4   4        4.32        8.03      8.32 o 
 -16   5   4       11.06       16.31      7.58 o 
 -15   5   4       78.68      105.89     17.09 o 
 -14   5   4       37.81       46.90     11.58 o 
 -13   5   4       57.70       68.82     21.61 o 
 -12   5   4        0.01        1.02      5.50 o 
 -11   5   4      613.74      608.60     58.96 o 
 -10   5   4        9.32       12.54      5.84 o 
  -9   5   4       25.81       26.12     12.75 o 
  -8   5   4      186.09      185.36     27.96 o 
  -7   5   4     3953.00     4048.15    413.10 o 
  -6   5   4      529.52      491.25     38.31 o 
  -5   5   4      803.66      829.23     40.32 o 
  -4   5   4      443.70      421.44     22.55 o 
  -3   5   4      231.37      230.26      9.90 o 
  -2   5   4       60.28       63.27      7.10 o 
  -1   5   4     1854.79     1705.83     38.43 o 
   0   5   4      118.57       99.26      8.90 o 
   1   5   4       13.36       14.63      4.12 o 
   2   5   4        1.76        0.75      2.71 o 
   3   5   4     1838.05     1777.67    100.56 o 
   4   5   4      338.86      318.65     25.76 o 
   5   5   4      769.54      710.84     69.60 o 
   6   5   4      332.56      291.58     36.29 o 
   7   5   4      415.72      440.16     42.36 o 
   8   5   4      130.66      134.56     16.20 o 
   9   5   4      371.60      349.11     23.91 o 
  10   5   4        4.52        5.21      5.39 o 
  11   5   4      161.94      149.58     33.21 o 
  12   5   4      139.08      149.56     20.32 o 
 -14   6   4       29.93       53.48     11.54 o 
 -13   6   4      272.63      291.56     41.57 o 
 -12   6   4        5.70       14.67      7.04 o 
 -11   6   4       40.69       38.63      9.10 o 
 -10   6   4      158.21      172.69     19.02 o 
  -9   6   4        0.28       -0.98      4.82 o 
  -8   6   4        1.70        1.06      3.92 o 
  -7   6   4        4.86       10.58     12.91 o 
  -6   6   4      252.32      244.94     18.59 o 
  -5   6   4       17.77       33.24      6.95 o 
  -4   6   4       58.29       60.05      8.70 o 
  -3   6   4     1081.25      956.55     33.72 o 
  -2   6   4        5.09        7.59      4.69 o 
  -1   6   4        0.54        6.70      3.39 o 
   0   6   4      215.32      200.12     11.80 o 
   1   6   4      208.50      197.36     11.91 o 
   2   6   4       17.93       22.33      5.26 o 
   3   6   4      192.17      162.65     12.64 o 
   4   6   4       29.14       24.92      6.18 o 
   5   6   4       41.87       38.14     12.47 o 
   6   6   4        1.27        3.61      3.86 o 
   7   6   4       50.51       72.80     11.47 o 
   8   6   4        0.54        9.92      5.15 o 
   9   6   4       16.17       16.73      8.45 o 
  10   6   4        2.29        1.11      5.14 o 
  11   6   4        0.37        6.09      5.76 o 
 -12   7   4       10.06       10.04      7.36 o 
 -11   7   4      439.65      523.90     30.87 o 
 -10   7   4       36.31       42.55     10.90 o 
  -9   7   4        2.65        3.28      7.79 o 
  -8   7   4       10.88       24.14      9.16 o 
  -7   7   4      812.68      763.27     35.43 o 
  -6   7   4       15.65       15.50      6.09 o 
  -5   7   4      298.64      255.45     16.11 o 
  -4   7   4        9.64        9.43      5.71 o 
  -3   7   4       24.21       23.06      6.76 o 
  -2   7   4        3.23        5.22      4.89 o 
  -1   7   4       91.81      117.34     22.63 o 
   0   7   4       62.44       75.00     12.53 o 
   1   7   4       32.23       36.22      7.36 o 
   2   7   4        0.26        2.47      3.64 o 
   3   7   4      633.27      653.91     48.30 o 
   4   7   4        6.57        7.84      5.02 o 
   5   7   4       87.80       78.98     14.06 o 
   6   7   4       28.98       28.55      8.74 o 
   7   7   4      127.18      154.69     16.59 o 
   8   7   4        9.36       19.76      6.24 o 
  -8   8   4      110.53       92.90     16.12 o 
  -7   8   4       75.78      100.08     16.93 o 
  -6   8   4      127.55      132.24     15.25 o 
  -5   8   4      184.97      232.48     18.07 o 
  -4   8   4        0.54        6.24      4.88 o 
  -3   8   4        9.50       21.24     13.20 o 
  -2   8   4       10.86        7.95     10.33 o 
  -1   8   4       79.86      105.69     23.53 o 
   0   8   4        2.91       11.56      9.76 o 
   1   8   4        0.72        4.26      8.53 o 
   2   8   4        0.68        6.67      6.46 o 
   3   8   4        2.79        1.10      6.51 o 
   4   8   4       27.70       28.45      9.54 o 
   5   8   4       29.96       31.28      9.69 o 
 -19   0   5      116.15      167.19     30.50 o 
 -17   0   5       25.57       45.67     15.74 o 
 -15   0   5       11.34        5.74      8.20 o 
 -13   0   5     3038.51     3381.13     88.47 o 
 -11   0   5      406.14      427.96     34.68 o 
  -9   0   5      729.91      707.11     87.20 o 
  -7   0   5        2.10        1.59      1.43 o 
  -5   0   5      724.20      735.98     35.24 o 
  -3   0   5     5061.93     5815.00    420.48 o 
  -1   0   5     2464.09     3472.89    377.55 o 
   1   0   5       70.76      151.20     12.79 o 
   3   0   5     4042.89     4089.42    547.37 o 
   5   0   5     3113.48     3270.44    189.74 o 
   7   0   5      352.44      299.73     15.52 o 
   9   0   5     2385.73     2242.90    159.77 o 
  11   0   5      137.67      116.37     13.79 o 
 -19   1   5      245.63      306.91     31.73 o 
 -18   1   5        3.39       29.14      9.14 o 
 -17   1   5       58.10       65.63     12.75 o 
 -16   1   5        0.20        5.67      5.71 o 
 -15   1   5      429.67      492.01     26.40 o 
 -14   1   5        0.48        4.03      3.50 o 
 -13   1   5      145.82      116.97     21.98 o 
 -12   1   5      218.80      216.01     25.00 o 
 -11   1   5       84.52       88.32      8.80 o 
 -10   1   5      279.47      323.75     10.47 o 
  -9   1   5     1608.94     1792.19    143.66 o 
  -8   1   5     1201.85     1372.37     65.84 o 
  -7   1   5      881.68      888.15     51.84 o 
  -6   1   5       33.78       39.36      3.53 o 
  -5   1   5      665.68      588.19     29.83 o 
  -4   1   5       48.69       51.17      4.26 o 
  -3   1   5      103.21       89.31      5.43 o 
  -2   1   5      117.47      130.49      7.84 o 
  -1   1   5     6114.98     6117.12    721.53 o 
   0   1   5      937.93     1242.57     19.91 o 
   1   1   5     1711.94     2175.57    179.77 o 
   2   1   5     2922.19     3333.56    377.71 o 
   3   1   5       22.39       22.09      2.80 o 
   4   1   5      159.00      142.02      7.35 o 
   5   1   5      230.89      209.74      8.14 o 
   6   1   5      165.31      158.97      7.64 o 
   7   1   5      115.89      100.20      8.78 o 
   8   1   5        8.65       11.23      2.88 o 
   9   1   5      171.91      181.89     11.24 o 
  10   1   5       47.72       45.93      7.52 o 
  11   1   5        7.05       10.86      5.59 o 
  12   1   5      108.58      103.15     14.89 o 
  13   1   5       55.01       66.88     12.67 o 
  14   1   5        2.94        4.49      5.99 o 
 -18   2   5       36.69       39.19     11.62 o 
 -17   2   5       35.91       50.37     11.68 o 
 -16   2   5       85.92       94.98     11.77 o 
 -15   2   5        0.97       -0.65      3.56 o 
 -14   2   5       18.30       31.07      6.61 o 
 -13   2   5      892.36      894.62     57.18 o 
 -12   2   5     1166.29     1081.34    120.59 o 
 -11   2   5      363.98      354.83     38.76 o 
 -10   2   5      439.68      411.84     22.35 o 
  -9   2   5     2333.79     2327.51    194.18 o 
  -8   2   5      472.37      505.84     43.35 o 
  -7   2   5     4516.18     5564.02    382.98 o 
  -6   2   5        2.93        1.19      1.20 o 
  -5   2   5     3084.50     3354.54    169.23 o 
  -4   2   5       38.46       39.10      4.79 o 
  -3   2   5     5432.94     6566.14    405.28 o 
  -2   2   5     4951.75     5525.24    161.21 o 
  -1   2   5        1.61       10.68      2.14 o 
   0   2   5      343.78      344.19     11.34 o 
   1   2   5      994.56     1016.89     62.70 o 
   2   2   5      555.08      618.24     35.49 o 
   3   2   5        5.52       22.13      2.84 o 
   4   2   5        0.10        0.15      1.09 o 
   5   2   5      824.59      856.24     56.26 o 
   6   2   5      670.24      659.55     42.57 o 
   7   2   5      702.14      645.15     41.44 o 
   8   2   5     1338.31     1247.49     28.52 o 
   9   2   5      758.92      598.74     65.68 o 
  10   2   5      123.78      106.47     15.05 o 
  11   2   5      339.80      322.51     21.47 o 
  12   2   5       42.27       52.87     20.79 o 
  13   2   5       76.53      107.24     27.63 o 
  14   2   5        0.90       -0.46      5.42 o 
 -18   3   5       15.25       12.84     10.00 o 
 -17   3   5        0.77        2.75      5.59 o 
 -16   3   5       14.00       16.51      6.03 o 
 -15   3   5      223.35      236.78     24.80 o 
 -14   3   5        7.74        3.89      3.92 o 
 -13   3   5       86.46       99.38     11.09 o 
 -12   3   5      237.96      214.84     12.97 o 
 -11   3   5      413.66      363.88     28.89 o 
 -10   3   5       52.72       49.05      7.25 o 
  -9   3   5       89.17       90.32      9.03 o 
  -8   3   5      519.10      514.85     18.96 o 
  -7   3   5      114.26      121.09      8.17 o 
  -6   3   5       39.36       41.35      3.55 o 
  -5   3   5     2576.03     2615.46     90.56 o 
  -4   3   5        5.58       13.17      2.41 o 
  -3   3   5      662.58      768.15     41.97 o 
  -2   3   5       31.16       46.05      4.09 o 
  -1   3   5      160.98      151.03      9.08 o 
   0   3   5        7.78        5.78      2.35 o 
   1   3   5      430.41      424.85     33.23 o 
   2   3   5     1231.70     1266.75    103.59 o 
   3   3   5      175.14      171.82      9.40 o 
   4   3   5        0.66        3.45      2.12 o 
   5   3   5      204.98      202.07     21.08 o 
   6   3   5      473.07      468.04     44.16 o 
   7   3   5       27.67       28.29      7.09 o 
   8   3   5      110.81       89.46     13.12 o 
   9   3   5      455.83      373.22     22.58 o 
  10   3   5        8.30        6.91      8.57 o 
  11   3   5       45.84       42.53     10.58 o 
  12   3   5      228.11      212.10     21.20 o 
  13   3   5       18.95       31.75      9.96 o 
  14   3   5        1.25        6.39      6.14 o 
 -17   4   5       64.72       69.55     13.94 o 
 -16   4   5       86.00       97.70     22.84 o 
 -15   4   5        2.77       10.51      6.46 o 
 -14   4   5        1.21        4.49      5.97 o 
 -13   4   5      205.11      188.23     26.16 o 
 -12   4   5        5.98        6.55      5.18 o 
 -11   4   5       42.70       47.82      9.54 o 
 -10   4   5      191.47      161.20     28.62 o 
  -9   4   5     2829.58     2739.24    198.06 o 
  -8   4   5      462.93      405.11     26.91 o 
  -7   4   5      706.72      679.80     56.64 o 
  -6   4   5     1590.16     1544.64    184.70 o 
  -5   4   5      142.21      138.11      9.98 o 
  -4   4   5      245.62      274.16     15.26 o 
  -3   4   5     1895.96     2004.01     77.92 o 
  -2   4   5     1443.34     1495.70     87.91 o 
  -1   4   5        0.07        3.61      2.30 o 
   0   4   5       18.52       21.88      4.77 o 
   1   4   5      892.35      852.33     37.64 o 
   2   4   5      140.72      140.67      9.42 o 
   3   4   5       45.79       57.71      6.12 o 
   4   4   5      146.92      161.87     13.86 o 
   5   4   5     1212.94     1134.59    110.03 o 
   6   4   5       35.73       37.29      5.88 o 
   7   4   5      805.14      736.84     33.65 o 
   8   4   5      515.13      428.20     24.70 o 
   9   4   5        0.01        1.76      4.53 o 
  10   4   5       88.51       68.65     13.16 o 
  11   4   5       16.47       46.66     11.93 o 
  12   4   5      119.71      121.37     17.64 o 
  13   4   5       86.14      100.94     16.80 o 
 -16   5   5       15.35       13.92      7.20 o 
 -15   5   5       97.02      130.37     18.49 o 
 -14   5   5       28.35       37.75     10.08 o 
 -13   5   5        0.68        8.74      6.28 o 
 -12   5   5       30.23       46.05     10.54 o 
 -11   5   5        9.66        5.99      5.04 o 
 -10   5   5       36.49       47.49      7.91 o 
  -9   5   5      333.16      327.47     49.98 o 
  -8   5   5      585.30      588.59     78.72 o 
  -7   5   5      413.66      392.97     45.91 o 
  -6   5   5      105.71      106.93     12.66 o 
  -5   5   5      823.58      797.52     39.97 o 
  -4   5   5      477.57      439.30     17.15 o 
  -3   5   5       11.25       11.50      3.92 o 
  -2   5   5      309.61      268.01     12.48 o 
  -1   5   5      572.52      480.07     17.06 o 
   0   5   5       43.58       53.49      7.20 o 
   1   5   5        0.44        1.25      2.60 o 
   2   5   5      631.45      646.78     41.44 o 
   3   5   5        3.59        8.68      2.88 o 
   4   5   5      208.71      197.70     25.86 o 
   5   5   5      129.95      145.20     12.31 o 
   6   5   5      516.44      492.64     48.94 o 
   7   5   5      209.10      218.65     24.93 o 
   8   5   5        0.83        7.64      5.13 o 
   9   5   5        0.46        2.82      5.18 o 
  10   5   5        3.03        6.59      5.42 o 
  11   5   5        2.67       -2.27      4.72 o 
  12   5   5       83.37       99.57     16.46 o 
 -14   6   5        7.12       17.23     10.91 o 
 -13   6   5       21.53       46.04     11.13 o 
 -12   6   5      285.07      297.52     43.95 o 
 -11   6   5        1.58       -2.33      4.82 o 
 -10   6   5      210.20      278.40     41.20 o 
  -9   6   5       84.53       85.72     11.29 o 
  -8   6   5       16.78       19.41      6.64 o 
  -7   6   5       16.58       18.35      6.89 o 
  -6   6   5      354.38      366.63     41.70 o 
  -5   6   5       71.04       71.67      9.72 o 
  -4   6   5      169.23      150.30     12.30 o 
  -3   6   5      153.96      138.76     11.56 o 
  -2   6   5       19.47       18.77      6.58 o 
  -1   6   5      112.07      114.63     10.51 o 
   0   6   5        9.44       15.09      4.68 o 
   1   6   5        2.50        3.90      3.41 o 
   2   6   5      181.86      173.97     17.39 o 
   3   6   5       33.69       47.09      8.15 o 
   4   6   5      921.54      879.60    106.44 o 
   5   6   5      124.33      128.61     21.11 o 
   6   6   5       28.24       34.36      6.86 o 
   7   6   5        2.12        0.42      4.18 o 
   8   6   5       61.15       76.73     11.48 o 
   9   6   5       67.37       65.35     13.35 o 
  10   6   5       21.90       20.79      9.17 o 
 -12   7   5       52.68       72.87     12.69 o 
 -11   7   5        2.61       10.69      6.81 o 
 -10   7   5       24.41       17.47      6.91 o 
  -9   7   5      129.49       93.65     16.00 o 
  -8   7   5       96.08      108.18     16.99 o 
  -7   7   5        3.15        4.48      9.80 o 
  -6   7   5        0.04        5.65      5.10 o 
  -5   7   5        2.32       -2.90      4.18 o 
  -4   7   5       26.56       36.76      7.98 o 
  -3   7   5        2.22        4.78      5.82 o 
  -2   7   5       17.36        6.48      8.94 o 
  -1   7   5       20.24       15.80      6.73 o 
   0   7   5        0.95        3.28      6.81 o 
   1   7   5       20.13       23.47      5.87 o 
   2   7   5      655.88      582.12     31.93 o 
   3   7   5      111.26      112.13     19.74 o 
   4   7   5        5.47       14.62      5.78 o 
   5   7   5        1.92       11.21      5.25 o 
   6   7   5       25.39       22.52      7.58 o 
   7   7   5        0.44        5.94      5.85 o 
   8   7   5       34.35       36.68      9.39 o 
  -8   8   5       55.21       63.08     13.42 o 
  -7   8   5       21.68       32.36     10.24 o 
  -6   8   5      295.27      316.70     24.09 o 
  -5   8   5       22.04       20.28     12.09 o 
  -4   8   5        0.39       -0.79      5.78 o 
  -3   8   5       10.43        2.46      9.68 o 
  -2   8   5       93.96      130.21     26.73 o 
  -1   8   5        1.94       -3.53      9.10 o 
   0   8   5        9.12        9.03      7.28 o 
   1   8   5       44.15       76.15     14.13 o 
   2   8   5       75.41      114.79     17.17 o 
   3   8   5       65.50       68.00     13.64 o 
   4   8   5       21.96       32.41     14.27 o 
 -18   0   6       61.72       73.96     21.07 o 
 -16   0   6      299.67      315.85     31.40 o 
 -14   0   6     1447.11     1540.80     62.89 o 
 -12   0   6        0.15        9.37      4.50 o 
 -10   0   6     1370.32     1171.40     93.71 o 
  -8   0   6      109.49      114.22     17.92 o 
  -6   0   6        0.51        1.39      1.42 o 
  -4   0   6     1381.73     1657.75    122.19 o 
  -2   0   6       21.41       31.99      8.45 o 
   0   0   6    20565.17    24424.84    165.80 o 
   2   0   6     4767.84     5620.46     55.27 o 
   4   0   6      592.67      435.11     39.73 o 
   6   0   6      593.29      551.01     20.76 o 
   8   0   6      466.29      438.77     20.26 o 
  10   0   6      614.39      533.34     53.83 o 
  12   0   6        7.65       18.04      9.51 o 
 -19   1   6        0.04       -5.83      6.40 o 
 -18   1   6      130.11      141.90     19.30 o 
 -17   1   6        8.02        8.32      6.68 o 
 -16   1   6       58.42       76.82     14.23 o 
 -15   1   6      219.93      232.94     18.57 o 
 -14   1   6      173.63      158.46     17.37 o 
 -13   1   6      258.02      268.03     35.89 o 
 -12   1   6       60.45       57.00      7.84 o 
 -11   1   6      950.90      899.10    119.73 o 
 -10   1   6        3.85        5.06      2.01 o 
  -9   1   6        6.56        8.35      2.07 o 
  -8   1   6      868.73      781.06     44.80 o 
  -7   1   6       69.77       74.62      4.58 o 
  -6   1   6      217.87      214.79      9.49 o 
  -5   1   6      246.66      218.05     12.58 o 
  -4   1   6     4050.70     4450.00     95.64 o 
  -3   1   6      362.36      366.31     11.74 o 
  -2   1   6      403.83      400.36     43.05 o 
  -1   1   6        3.05        2.86      1.57 o 
   0   1   6        0.26       12.40      3.18 o 
   1   1   6      498.76      551.42     15.21 o 
   2   1   6      355.95      362.55     28.17 o 
   3   1   6      423.32      453.03     26.83 o 
   4   1   6        5.83        4.76      1.78 o 
   5   1   6      140.96      124.35      6.81 o 
   6   1   6      528.72      460.91     22.17 o 
   7   1   6       34.21       33.98      4.74 o 
   8   1   6        1.31        1.72      2.72 o 
   9   1   6       50.77       68.10      8.74 o 
  10   1   6      419.07      384.88     17.56 o 
  11   1   6        0.43        2.61      4.75 o 
  12   1   6        1.81       10.28      5.79 o 
  13   1   6       13.01       14.21      7.32 o 
  14   1   6        0.03       -2.05      8.12 o 
 -19   2   6        1.72       11.59      7.80 o 
 -18   2   6       18.87       37.91     10.60 o 
 -17   2   6        0.88        2.48      6.97 o 
 -16   2   6       20.43       31.68      7.53 o 
 -15   2   6        5.57       16.41      5.48 o 
 -14   2   6      292.65      312.88     28.81 o 
 -13   2   6      478.57      463.63     47.98 o 
 -12   2   6        0.08        1.37      2.95 o 
 -11   2   6      710.70      655.40     56.20 o 
 -10   2   6     1359.22     1343.51    114.14 o 
  -9   2   6     2398.17     2514.74    230.00 o 
  -8   2   6      148.43      142.37     12.26 o 
  -7   2   6      103.76       98.80      7.81 o 
  -6   2   6      202.77      187.98      7.62 o 
  -5   2   6       26.55       31.95      3.28 o 
  -4   2   6        2.23        6.00      1.82 o 
  -3   2   6     1222.70     1543.07     43.84 o 
  -2   2   6      174.12      199.82      7.42 o 
  -1   2   6     1084.20     1049.66     46.88 o 
   0   2   6     2778.82     3015.70     35.62 o 
   1   2   6       15.58       15.82      3.73 o 
   2   2   6      686.80      769.05     60.79 o 
   3   2   6      309.21      370.83     41.12 o 
   4   2   6     1668.49     1620.92    122.86 o 
   5   2   6      260.54      220.27     10.37 o 
   6   2   6      510.57      413.55     31.94 o 
   7   2   6      487.70      424.85     32.80 o 
   8   2   6      117.92      109.79     11.19 o 
   9   2   6       61.20       63.59     11.81 o 
  10   2   6       77.96       82.68     13.65 o 
  11   2   6        6.20       10.57     11.81 o 
  12   2   6        0.32        2.40      6.93 o 
  13   2   6        6.80        2.02     10.29 o 
  14   2   6       89.89      105.52     16.52 o 
 -18   3   6       89.84       94.40     15.82 o 
 -17   3   6        6.23       13.42      5.85 o 
 -16   3   6       18.10       17.89      6.29 o 
 -15   3   6      236.96      233.12     17.22 o 
 -14   3   6       44.34       52.71      8.56 o 
 -13   3   6       40.28       45.86      7.89 o 
 -12   3   6        8.28        2.46      3.08 o 
 -11   3   6      633.51      544.55     42.16 o 
 -10   3   6       41.30       39.95      7.06 o 
  -9   3   6       60.00       56.64      8.62 o 
  -8   3   6     5009.21     5097.86    391.36 o 
  -7   3   6       65.48       66.44      6.33 o 
  -6   3   6        4.49        5.42      1.39 o 
  -5   3   6     1222.44     1123.11     79.20 o 
  -4   3   6       94.74       88.02      5.47 o 
  -3   3   6       14.30       14.06      2.66 o 
  -2   3   6      439.99      482.97     17.72 o 
  -1   3   6      567.71      485.00     18.49 o 
   0   3   6      256.10      252.29     11.15 o 
   1   3   6       34.08       41.36      5.71 o 
   2   3   6      789.05      853.84     74.06 o 
   3   3   6       48.74       53.81      6.93 o 
   4   3   6      334.65      357.39     61.32 o 
   5   3   6      110.98      111.48     12.35 o 
   6   3   6      100.04      116.74      9.10 o 
   7   3   6      443.46      353.42     20.98 o 
   8   3   6       10.64       14.50      5.80 o 
   9   3   6      135.70       97.64     14.58 o 
  10   3   6        0.91        2.52      5.03 o 
  11   3   6        0.67        1.61      5.32 o 
  12   3   6       42.98       26.22      9.03 o 
  13   3   6        6.16       17.37      7.71 o 
 -17   4   6      156.17      165.30     27.14 o 
 -16   4   6        4.64       16.61      9.92 o 
 -15   4   6       15.04       19.55      8.14 o 
 -14   4   6      164.72      213.95     18.12 o 
 -13   4   6       53.84       50.44      8.63 o 
 -12   4   6       15.90       13.60      4.58 o 
 -11   4   6     1012.61     1000.23     64.99 o 
 -10   4   6        1.00        5.99      3.00 o 
  -9   4   6      829.63      783.97     52.00 o 
  -8   4   6      455.06      396.26     51.98 o 
  -7   4   6      482.61      485.46     55.88 o 
  -6   4   6      420.79      407.29     54.29 o 
  -5   4   6        8.16        5.66      3.88 o 
  -4   4   6      128.09       92.16      6.03 o 
  -3   4   6     1716.08     1713.26     83.45 o 
  -2   4   6      773.97      867.01     21.56 o 
  -1   4   6      306.43      258.26     16.00 o 
   0   4   6      143.99      132.24      9.52 o 
   1   4   6      227.44      217.00     13.60 o 
   2   4   6      312.97      332.22     19.43 o 
   3   4   6      720.83      747.30     40.71 o 
   4   4   6      786.24      723.77     70.53 o 
   5   4   6      260.09      274.48     37.12 o 
   6   4   6        6.69       11.80      4.24 o 
   7   4   6      562.31      566.36     22.80 o 
   8   4   6      611.57      415.16     50.71 o 
   9   4   6        4.91       17.44      7.56 o 
  10   4   6       11.85       12.60      6.46 o 
  11   4   6      104.95       79.56     14.41 o 
  12   4   6       29.33       16.55      7.68 o 
 -16   5   6        1.51        1.43      6.55 o 
 -15   5   6       41.57       57.07     13.26 o 
 -14   5   6       20.06       31.35     19.19 o 
 -13   5   6       38.28       56.22     23.62 o 
 -12   5   6      148.05      160.26     25.13 o 
 -11   5   6      177.21      172.03     14.03 o 
 -10   5   6        0.57        6.33      4.34 o 
  -9   5   6       48.48       55.81     11.58 o 
  -8   5   6        0.84        5.78      3.62 o 
  -7   5   6       21.31       18.98      5.08 o 
  -6   5   6      181.18      194.35     20.51 o 
  -5   5   6      177.98      186.19     14.67 o 
  -4   5   6       62.92       64.30      8.23 o 
  -3   5   6      108.33      113.24     12.44 o 
  -2   5   6      133.78      116.86      8.34 o 
  -1   5   6      263.97      254.68     12.85 o 
   0   5   6       27.59       36.05      6.30 o 
   1   5   6       22.24       18.58      4.81 o 
   2   5   6      207.08      198.75     19.89 o 
   3   5   6       98.76      117.68      9.62 o 
   4   5   6        0.27        3.41      3.58 o 
   5   5   6      188.29      202.54     30.42 o 
   6   5   6       36.62       32.04      6.25 o 
   7   5   6       96.72      117.00     11.68 o 
   8   5   6       94.58      103.14     13.02 o 
   9   5   6       25.98       39.59     10.50 o 
  10   5   6        0.62       -1.56      6.15 o 
  11   5   6        2.75        9.41      6.89 o 
 -14   6   6       54.16       80.89     14.64 o 
 -13   6   6       99.62      124.47     18.00 o 
 -12   6   6        0.13       -2.65      4.60 o 
 -11   6   6       31.68       40.16      8.48 o 
 -10   6   6        2.30        8.33      4.91 o 
  -9   6   6      107.40      124.45     13.10 o 
  -8   6   6       18.62       19.47     10.62 o 
  -7   6   6      387.27      341.25     22.20 o 
  -6   6   6        6.20        9.84      5.26 o 
  -5   6   6        0.02        2.47      3.70 o 
  -4   6   6      153.01      143.27     12.78 o 
  -3   6   6      550.68      495.59     36.65 o 
  -2   6   6       68.50       68.84     11.63 o 
  -1   6   6      177.99      164.00     11.74 o 
   0   6   6      145.16      129.16     11.67 o 
   1   6   6      795.23      716.66     29.77 o 
   2   6   6       62.60       66.65      9.99 o 
   3   6   6      432.56      453.94     54.89 o 
   4   6   6       25.64       25.73      6.78 o 
   5   6   6       29.07       39.85      8.95 o 
   6   6   6        0.24        5.68      4.06 o 
   7   6   6      512.98      449.60     30.01 o 
   8   6   6        2.11        7.29      5.11 o 
   9   6   6        3.73        6.77      5.79 o 
 -12   7   6       78.91       77.32     19.93 o 
 -11   7   6      164.33      185.21     22.40 o 
 -10   7   6       80.26       60.51     14.02 o 
  -9   7   6       49.66       36.03      9.94 o 
  -8   7   6       26.16       23.92      8.15 o 
  -7   7   6       87.75       95.39     15.56 o 
  -6   7   6       53.52       50.87     11.80 o 
  -5   7   6       65.41       99.57     15.50 o 
  -4   7   6        6.81        1.12      5.21 o 
  -3   7   6       15.88       11.90      6.64 o 
  -2   7   6        2.01        5.11      5.30 o 
  -1   7   6       41.28       56.54     11.42 o 
   0   7   6        6.39       14.51      9.76 o 
   1   7   6        0.53        2.15      3.93 o 
   2   7   6       78.99       85.85     11.70 o 
   3   7   6      519.47      495.09     56.74 o 
   4   7   6       50.84       54.87     10.11 o 
   5   7   6       33.68       44.25      8.90 o 
   6   7   6       16.44       11.85      6.06 o 
   7   7   6       30.87       36.64     12.47 o 
  -8   8   6        8.55       17.14      8.69 o 
  -7   8   6       58.16       79.35     18.70 o 
  -6   8   6       91.13      114.82     17.82 o 
  -5   8   6       14.32       30.91      9.47 o 
  -4   8   6       27.16       30.91      9.86 o 
  -3   8   6        1.11        0.25      8.04 o 
  -2   8   6        0.01       -7.46      8.20 o 
  -1   8   6        9.26       13.15      7.33 o 
   0   8   6        4.86       16.55      7.61 o 
   1   8   6       31.36       46.03     11.27 o 
   2   8   6       67.93      107.77     24.39 o 
   3   8   6       23.01       30.54     12.05 o 
 -19   0   7       46.99       60.27     18.53 o 
 -17   0   7       99.60      146.12     27.14 o 
 -15   0   7        8.72       18.20     11.56 o 
 -13   0   7     1150.47     1245.78     54.61 o 
 -11   0   7      543.55      506.67     21.20 o 
  -9   0   7      266.50      287.89     15.73 o 
  -7   0   7       66.33       68.17      6.20 o 
  -5   0   7     2092.28     2615.56    165.25 o 
  -3   0   7     2225.76     2554.74    235.53 o 
  -1   0   7     1525.49     1902.32     47.97 o 
   1   0   7      130.57      162.27     15.58 o 
   3   0   7      600.36      579.15     69.33 o 
   5   0   7        1.99        4.86      3.16 o 
   7   0   7      188.96      162.32     12.43 o 
   9   0   7      115.01      132.62     14.25 o 
  11   0   7      137.87      137.43     23.70 o 
 -19   1   7       78.00      129.53     24.97 o 
 -18   1   7        0.55        0.43      6.03 o 
 -17   1   7       66.34       89.45     14.93 o 
 -16   1   7       47.35       41.81      9.95 o 
 -15   1   7      226.18      253.43     19.44 o 
 -14   1   7       94.60       96.19     10.65 o 
 -13   1   7     1225.76     1214.49     92.53 o 
 -12   1   7      117.05      122.65     10.75 o 
 -11   1   7      635.90      605.66     29.72 o 
 -10   1   7      148.91      151.62      6.71 o 
  -9   1   7     3054.22     2998.23    153.65 o 
  -8   1   7       70.69       85.00      5.27 o 
  -7   1   7       22.47       24.47      3.07 o 
  -6   1   7        7.14        8.60      2.43 o 
  -5   1   7     1616.26     1454.13     35.72 o 
  -4   1   7       84.56       95.74      4.94 o 
  -3   1   7        1.38        0.84      1.36 o 
  -2   1   7      300.44      319.48     14.71 o 
  -1   1   7     3581.68     4461.17    274.71 o 
   0   1   7        0.16        3.27      2.29 o 
   1   1   7     9160.19    12132.14    780.03 o 
   2   1   7        4.68        3.61      2.92 o 
   3   1   7        3.17        2.92      1.62 o 
   4   1   7      154.38      157.18      8.36 o 
   5   1   7     2045.28     1952.67     86.01 o 
   6   1   7       38.11       38.80      6.14 o 
   7   1   7      284.67      260.94     13.52 o 
   8   1   7      124.87      112.37     10.88 o 
   9   1   7      524.39      515.62     42.38 o 
  10   1   7      276.03      245.30     14.65 o 
  11   1   7      228.45      212.79     17.88 o 
  12   1   7        7.48       11.80      6.56 o 
  13   1   7        0.71        8.20      9.76 o 
 -19   2   7       46.62       56.77     13.32 o 
 -18   2   7       10.14       15.36      8.02 o 
 -17   2   7      124.58      149.26     19.27 o 
 -16   2   7       37.80       33.02      7.26 o 
 -15   2   7      130.45      135.32     13.44 o 
 -14   2   7       18.40       17.27      4.99 o 
 -13   2   7      235.56      228.60     17.67 o 
 -12   2   7      290.29      260.44     25.29 o 
 -11   2   7      125.67      127.75     13.86 o 
 -10   2   7       79.77       78.68      7.27 o 
  -9   2   7        2.89        5.06      2.32 o 
  -8   2   7     1117.15     1174.24     67.70 o 
  -7   2   7       15.88       18.76      2.87 o 
  -6   2   7     1633.85     1821.57    125.30 o 
  -5   2   7      956.21     1048.52     48.62 o 
  -4   2   7     1167.57     1286.94     43.50 o 
  -3   2   7      430.12      349.31     15.82 o 
  -2   2   7        2.82        2.33      1.69 o 
  -1   2   7        0.39       -0.54      1.84 o 
   0   2   7      241.80      255.92     11.19 o 
   1   2   7      850.72      891.59     31.67 o 
   2   2   7        0.04       -0.37      2.00 o 
   3   2   7        4.76        4.29      2.77 o 
   4   2   7      769.49      708.04     56.78 o 
   5   2   7       52.31       53.73      6.01 o 
   6   2   7       21.13       19.03      4.97 o 
   7   2   7      307.30      265.28     14.04 o 
   8   2   7       27.84       23.47      5.56 o 
   9   2   7       43.79       36.63      9.32 o 
  10   2   7       38.65       30.87      8.29 o 
  11   2   7        3.18        8.04      7.30 o 
  12   2   7        2.81        8.04      6.54 o 
  13   2   7       34.66       32.57     11.07 o 
 -18   3   7       20.35       22.18      6.80 o 
 -17   3   7       66.03       86.52     12.15 o 
 -16   3   7       58.52       76.80     11.12 o 
 -15   3   7      101.28      134.02     13.79 o 
 -14   3   7      113.48      104.86     12.15 o 
 -13   3   7      328.45      343.62     27.49 o 
 -12   3   7      996.41      952.26     71.61 o 
 -11   3   7      362.00      341.03     22.70 o 
 -10   3   7       26.25       26.86      4.69 o 
  -9   3   7     2023.47     1901.03    140.17 o 
  -8   3   7       21.58       20.32      3.92 o 
  -7   3   7       52.07       52.86      5.93 o 
  -6   3   7      163.25      169.28      9.74 o 
  -5   3   7      755.68      713.25     41.19 o 
  -4   3   7      159.18      165.22     10.84 o 
  -3   3   7      216.29      237.43     11.50 o 
  -2   3   7     1226.25     1154.25     28.68 o 
  -1   3   7      650.08      659.30     23.99 o 
   0   3   7      111.22      116.51      8.39 o 
   1   3   7      312.17      329.02     26.72 o 
   2   3   7      281.89      271.52     21.87 o 
   3   3   7      719.82      836.80     80.10 o 
   4   3   7      612.72      663.20     64.13 o 
   5   3   7     2612.63     2441.58    199.82 o 
   6   3   7        0.17        3.09      2.84 o 
   7   3   7      186.12      147.37     16.47 o 
   8   3   7       56.85       41.49      9.90 o 
   9   3   7       74.01       82.24     13.65 o 
  10   3   7      109.39      105.61     16.02 o 
  11   3   7      111.35       91.55     15.18 o 
  12   3   7       46.63       43.97     10.84 o 
 -17   4   7       12.65       12.26      7.19 o 
 -16   4   7       28.07       28.66      7.97 o 
 -15   4   7      188.32      207.27     15.85 o 
 -14   4   7        3.48        9.06      5.40 o 
 -13   4   7       86.47       92.35     12.63 o 
 -12   4   7       10.58       14.11      4.59 o 
 -11   4   7      307.45      279.06     21.71 o 
 -10   4   7      363.59      348.97     14.21 o 
  -9   4   7      363.47      336.93     20.94 o 
  -8   4   7        6.35        6.60      3.01 o 
  -7   4   7       24.70       28.95      5.55 o 
  -6   4   7      129.93      147.77     16.57 o 
  -5   4   7       59.56       49.12      6.44 o 
  -4   4   7      186.17      155.20     18.69 o 
  -3   4   7        0.17        0.44      2.12 o 
  -2   4   7        9.05        9.51      3.61 o 
  -1   4   7      125.97      120.59      9.85 o 
   0   4   7      299.74      308.09     15.58 o 
   1   4   7      429.36      440.91     28.44 o 
   2   4   7      237.74      252.20     17.25 o 
   3   4   7      160.82      176.83     11.25 o 
   4   4   7      237.96      250.59     30.01 o 
   5   4   7       56.26       62.85     12.39 o 
   6   4   7      196.45      151.64     14.82 o 
   7   4   7        9.94       11.91      5.38 o 
   8   4   7        3.25        7.09      5.39 o 
   9   4   7        2.68        3.49      5.40 o 
  10   4   7       19.06       16.30     10.29 o 
  11   4   7       70.28       61.57     12.65 o 
 -16   5   7      223.59      241.12     22.93 o 
 -15   5   7        0.17        0.67      5.74 o 
 -14   5   7        7.85        5.12      5.42 o 
 -13   5   7      179.93      179.91     15.62 o 
 -12   5   7      345.14      352.47     33.25 o 
 -11   5   7        1.99        5.78      3.80 o 
 -10   5   7        9.45        7.88      4.72 o 
  -9   5   7      117.13      129.38     11.67 o 
  -8   5   7      449.55      413.63     20.09 o 
  -7   5   7      207.80      193.59     18.38 o 
  -6   5   7      568.56      522.93     25.16 o 
  -5   5   7       80.90       73.63     11.39 o 
  -4   5   7       11.51       15.12      6.02 o 
  -3   5   7      241.30      235.58     12.39 o 
  -2   5   7     1118.28     1060.13     37.40 o 
  -1   5   7        0.93        0.62      3.14 o 
   0   5   7      100.61      109.24     10.36 o 
   1   5   7      184.51      189.58     24.20 o 
   2   5   7      549.31      530.33     50.48 o 
   3   5   7       91.55      105.08      9.62 o 
   4   5   7      175.65      177.91     28.58 o 
   5   5   7      244.01      240.43     28.12 o 
   6   5   7      126.04      140.83     21.48 o 
   7   5   7        0.87        2.14      4.97 o 
   8   5   7      224.42      240.13     19.30 o 
   9   5   7      145.95      146.13     19.26 o 
  10   5   7        8.84       18.92      7.86 o 
 -14   6   7       41.45       60.87     14.77 o 
 -13   6   7        0.17        1.28      5.87 o 
 -12   6   7       21.04       25.08      7.32 o 
 -11   6   7        0.01        4.69      4.64 o 
 -10   6   7      396.26      370.80     24.81 o 
  -9   6   7       19.10       18.17      7.38 o 
  -8   6   7        4.25        1.59      5.25 o 
  -7   6   7       34.91       41.44     10.26 o 
  -6   6   7      207.38      234.02     18.55 o 
  -5   6   7      147.72      134.38     16.42 o 
  -4   6   7       36.00       25.75      8.17 o 
  -3   6   7       38.20       40.41     16.36 o 
  -2   6   7      175.90      154.78     16.38 o 
  -1   6   7        3.70        4.92      3.42 o 
   0   6   7      137.24      140.15     11.82 o 
   1   6   7        5.32       13.81      4.79 o 
   2   6   7        0.27        2.44      4.05 o 
   3   6   7        5.40       12.73      5.00 o 
   4   6   7        8.24       16.97      5.69 o 
   5   6   7       41.74       53.39     11.33 o 
   6   6   7       23.60       26.07      6.56 o 
   7   6   7        9.13       18.79      6.53 o 
   8   6   7        0.22        3.46      4.73 o 
 -11   7   7        1.28        5.19      7.07 o 
 -10   7   7       71.01       70.19     14.21 o 
  -9   7   7        1.58        7.29      6.25 o 
  -8   7   7      114.14      132.77     18.64 o 
  -7   7   7        7.99        7.73      6.52 o 
  -6   7   7      194.34      237.25     21.43 o 
  -5   7   7        2.15       20.58     11.40 o 
  -4   7   7        9.64       12.70      6.87 o 
  -3   7   7       15.52       23.34      8.54 o 
  -2   7   7      440.15      479.77     26.94 o 
  -1   7   7       30.43       37.88      9.70 o 
   0   7   7       22.59       42.39     14.84 o 
   1   7   7       45.71       52.09     11.15 o 
   2   7   7      228.70      257.93     23.61 o 
   3   7   7        2.52       12.61      6.94 o 
   4   7   7      135.48      178.40     21.06 o 
   5   7   7        4.34        6.98      6.67 o 
   6   7   7       40.39       34.94      9.33 o 
  -7   8   7       23.34       30.29     10.31 o 
  -6   8   7      126.29      161.67     21.24 o 
  -5   8   7       43.65       45.65     11.54 o 
  -4   8   7        2.25        2.91      6.09 o 
  -3   8   7       19.71       17.22     11.97 o 
  -2   8   7       13.79       19.93     11.73 o 
  -1   8   7        1.02        8.69      9.84 o 
   0   8   7        3.29       11.44      6.58 o 
   1   8   7       12.26       22.09      8.81 o 
 -18   0   8      379.15      450.00     40.34 o 
 -16   0   8       12.53       23.21     12.46 o 
 -14   0   8      498.32      558.23     38.78 o 
 -12   0   8     1266.13     1218.00     81.01 o 
 -10   0   8      463.22      492.68     19.88 o 
  -8   0   8     1222.04     1253.31     53.58 o 
  -6   0   8      286.17      333.18     26.97 o 
  -4   0   8     2934.25     3185.11    274.10 o 
  -2   0   8     1316.83     1481.68     44.61 o 
   0   0   8        3.51        8.77      5.41 o 
   2   0   8        3.55        8.53      4.84 o 
   4   0   8       28.90       17.19      4.39 o 
   6   0   8     1137.13      992.74     37.10 o 
   8   0   8      556.42      498.21     35.09 o 
  10   0   8      492.11      417.44     34.27 o 
  12   0   8       88.95       96.02     21.81 o 
 -19   1   8        3.98        5.65      6.81 o 
 -18   1   8       21.25       23.11      9.20 o 
 -17   1   8       30.86       45.64     10.91 o 
 -16   1   8       75.58       80.33     15.17 o 
 -15   1   8       17.52       17.65      7.27 o 
 -14   1   8      249.27      245.08     14.30 o 
 -13   1   8        8.42       10.64      4.00 o 
 -12   1   8       92.41      100.22     10.16 o 
 -11   1   8      114.82      107.11     10.25 o 
 -10   1   8     1259.52     1164.72     31.72 o 
  -9   1   8        0.24        3.36      1.86 o 
  -8   1   8      618.67      673.22     21.60 o 
  -7   1   8     1437.40     1534.77     62.82 o 
  -6   1   8       48.93       44.30      4.30 o 
  -5   1   8     1666.52     1789.95     79.94 o 
  -4   1   8     1321.77     1323.32     73.67 o 
  -3   1   8      233.79      243.42     18.33 o 
  -2   1   8       48.62       56.04      6.04 o 
  -1   1   8     1663.74     2196.50    141.37 o 
   0   1   8     2261.21     2634.90    150.00 o 
   1   1   8      613.77      704.24     23.77 o 
   2   1   8       13.36       10.63      6.03 o 
   3   1   8       10.42       11.39      2.80 o 
   4   1   8      107.05      126.94      6.40 o 
   5   1   8      308.81      271.16     19.52 o 
   6   1   8       65.72       70.42      8.68 o 
   7   1   8       38.08       26.20      5.39 o 
   8   1   8        1.03       -1.42      2.73 o 
   9   1   8       69.28       72.71      9.92 o 
  10   1   8      100.55      121.28     14.43 o 
  11   1   8        3.01       -1.31      7.05 o 
  12   1   8       98.31       77.57     19.11 o 
  13   1   8       35.57       49.69     16.07 o 
 -19   2   8        2.91        9.09      9.18 o 
 -18   2   8      293.56      337.21     25.04 o 
 -17   2   8       42.95       33.90     10.12 o 
 -16   2   8       11.72       22.35      6.58 o 
 -15   2   8       91.93       88.44     11.31 o 
 -14   2   8      870.73      890.77     76.14 o 
 -13   2   8      183.61      161.72     12.29 o 
 -12   2   8      196.27      198.07     12.51 o 
 -11   2   8      295.89      260.29     15.13 o 
 -10   2   8       48.67       38.48      5.29 o 
  -9   2   8      236.38      229.43     15.67 o 
  -8   2   8      438.92      397.86     33.81 o 
  -7   2   8       30.97       24.20      3.77 o 
  -6   2   8        5.49        7.48      2.10 o 
  -5   2   8      147.00      137.34      6.38 o 
  -4   2   8     3364.23     3145.26    103.99 o 
  -3   2   8      981.45     1017.90     19.23 o 
  -2   2   8      103.38      102.80      8.46 o 
  -1   2   8       62.31      101.73     10.89 o 
   0   2   8     1903.21     2015.80     96.63 o 
   1   2   8      141.71      157.98      9.68 o 
   2   2   8      409.92      413.32     44.77 o 
   3   2   8      234.15      252.71     17.67 o 
   4   2   8        0.24       -1.20      1.80 o 
   5   2   8        2.20        2.51      2.19 o 
   6   2   8      340.40      321.83     19.90 o 
   7   2   8      387.38      347.61     16.81 o 
   8   2   8        5.10        2.86      3.39 o 
   9   2   8      185.63      180.77     17.61 o 
  10   2   8      112.50      110.42     16.13 o 
  11   2   8        0.51       -1.21      5.24 o 
  12   2   8       11.01       13.22      7.08 o 
 -18   3   8       20.06       28.43      7.41 o 
 -17   3   8        6.29        9.22      5.58 o 
 -16   3   8       18.08       23.06      6.86 o 
 -15   3   8       11.22       20.22      6.02 o 
 -14   3   8        6.79        9.59      4.80 o 
 -13   3   8       16.07       20.14      4.69 o 
 -12   3   8     2780.79     2507.26    126.84 o 
 -11   3   8      415.17      394.55     20.92 o 
 -10   3   8        0.10       -0.18      2.37 o 
  -9   3   8       14.31       16.20      5.08 o 
  -8   3   8      168.23      170.61     13.73 o 
  -7   3   8       21.13       24.42      4.90 o 
  -6   3   8      313.39      362.23     26.24 o 
  -5   3   8      294.39      321.14     15.97 o 
  -4   3   8      202.60      238.56     11.99 o 
  -3   3   8      107.28       97.54      6.27 o 
  -2   3   8      546.80      526.56     17.22 o 
  -1   3   8       53.80       64.22      7.55 o 
   0   3   8       10.13       11.64      3.58 o 
   1   3   8      384.24      370.20     15.32 o 
   2   3   8      488.35      545.31     41.35 o 
   3   3   8      317.05      344.82     43.92 o 
   4   3   8     1203.95     1134.12    109.27 o 
   5   3   8      453.72      363.10     28.97 o 
   6   3   8      351.08      319.77     13.84 o 
   7   3   8      132.48       99.53     16.85 o 
   8   3   8        0.85       -0.77      7.99 o 
   9   3   8        4.52        4.04      5.40 o 
  10   3   8        6.65        5.65      5.13 o 
  11   3   8       77.48       97.68     15.85 o 
  12   3   8        0.65       -0.70      5.61 o 
 -17   4   8       18.49       13.53      5.64 o 
 -16   4   8        7.02        1.53      4.61 o 
 -15   4   8      261.39      246.03     16.32 o 
 -14   4   8      177.14      203.69     12.83 o 
 -13   4   8      264.64      237.40     13.24 o 
 -12   4   8       49.46       46.43      7.17 o 
 -11   4   8        3.20        5.23      3.37 o 
 -10   4   8      136.88      134.52     11.86 o 
  -9   4   8       53.19       67.04      7.65 o 
  -8   4   8      954.53      947.53     81.84 o 
  -7   4   8      776.71      766.13     59.19 o 
  -6   4   8        0.41        2.62      2.74 o 
  -5   4   8       10.73       17.19      5.48 o 
  -4   4   8      668.71      612.25     18.99 o 
  -3   4   8      637.39      610.32     19.29 o 
  -2   4   8       56.10       54.25     10.27 o 
  -1   4   8     1123.45     1075.09     70.03 o 
   0   4   8      459.04      437.47     27.38 o 
   1   4   8      442.05      450.32     32.74 o 
   2   4   8       27.59       30.84      7.84 o 
   3   4   8     1926.53     1950.95    148.53 o 
   4   4   8       15.21       22.97      6.23 o 
   5   4   8        0.26        3.31      3.56 o 
   6   4   8      288.45      243.21     15.35 o 
   7   4   8       26.52       34.26      8.05 o 
   8   4   8        0.23        4.66      5.54 o 
   9   4   8       61.35       72.99     13.96 o 
  10   4   8       66.28       82.28     15.52 o 
  11   4   8       20.12       33.81     10.77 o 
 -16   5   8        1.16       12.07      7.01 o 
 -15   5   8        0.01        2.80      5.05 o 
 -14   5   8       30.31       33.56      6.59 o 
 -13   5   8       71.12       85.68     11.85 o 
 -12   5   8      127.22      110.52     10.97 o 
 -11   5   8       34.95       49.39      9.08 o 
 -10   5   8        1.92        5.68      3.83 o 
  -9   5   8        0.49        5.91      4.17 o 
  -8   5   8      254.08      236.70     18.28 o 
  -7   5   8      441.48      396.36     22.76 o 
  -6   5   8       97.20       98.72     19.76 o 
  -5   5   8      151.63      130.76     15.03 o 
  -4   5   8       27.75       28.64     11.81 o 
  -3   5   8     1014.18      871.05     40.45 o 
  -2   5   8      173.58      151.36     14.63 o 
  -1   5   8      170.06      148.08     10.93 o 
   0   5   8       45.69       60.47      8.39 o 
   1   5   8        9.10       18.15      5.10 o 
   2   5   8       11.55       13.96      4.75 o 
   3   5   8      192.30      210.79     18.55 o 
   4   5   8        5.56        8.52      4.92 o 
   5   5   8      217.36      207.97     32.61 o 
   6   5   8        1.53        4.90      4.29 o 
   7   5   8       57.89       52.11      9.64 o 
   8   5   8        0.55        0.75      4.63 o 
   9   5   8        1.89       14.65      7.53 o 
 -14   6   8        1.01       -0.25      5.00 o 
 -13   6   8        2.97        2.16      4.73 o 
 -12   6   8        0.06        6.91      6.30 o 
 -11   6   8      511.04      450.32     27.95 o 
 -10   6   8       20.24       31.93      8.94 o 
  -9   6   8       78.80       76.46     14.13 o 
  -8   6   8       33.62       35.20      9.50 o 
  -7   6   8      458.77      434.78     25.76 o 
  -6   6   8       10.68        4.35      8.28 o 
  -5   6   8       33.60       38.18      9.87 o 
  -4   6   8       80.01       90.06     13.85 o 
  -3   6   8       31.07       39.95     10.13 o 
  -2   6   8       10.17       20.49      7.24 o 
  -1   6   8      280.53      273.19     15.25 o 
   0   6   8       76.46       82.52     10.43 o 
   1   6   8        0.65        5.60      3.74 o 
   2   6   8        0.06        4.78      4.81 o 
   3   6   8      441.89      452.46     70.74 o 
   4   6   8        3.97        8.10      5.17 o 
   5   6   8      108.13      130.19     22.90 o 
   6   6   8        1.17        4.81      4.15 o 
   7   6   8      109.47      155.69     33.87 o 
 -11   7   8        5.46        5.12      7.22 o 
 -10   7   8       10.06        3.39      6.37 o 
  -9   7   8       36.55       53.03     11.96 o 
  -8   7   8        1.70       -1.56      5.25 o 
  -7   7   8       26.71       32.41      9.03 o 
  -6   7   8       22.74       22.60      8.31 o 
  -5   7   8        2.35       -4.69      7.75 o 
  -4   7   8       22.41       27.48     11.85 o 
  -3   7   8      246.35      233.33     24.11 o 
  -2   7   8       39.14       55.82     11.89 o 
  -1   7   8       40.16       50.59     16.89 o 
   0   7   8       88.62       79.21     19.02 o 
   1   7   8        1.29        6.30      6.16 o 
   2   7   8        5.24        7.12      5.29 o 
   3   7   8       99.73       96.85     12.97 o 
   4   7   8        3.28        3.59      4.69 o 
   5   7   8        0.49        9.55      4.92 o 
  -6   8   8        0.21       -4.86      5.25 o 
  -5   8   8       33.37       48.59     11.84 o 
  -4   8   8        0.04        2.63      6.04 o 
  -3   8   8       41.74       33.62     14.10 o 
  -2   8   8       17.00       26.07     13.37 o 
  -1   8   8      151.69      157.60     29.11 o 
 -19   0   9      118.44      139.48     29.11 o 
 -17   0   9       82.36       82.32     20.66 o 
 -15   0   9      693.01      678.28     44.52 o 
 -13   0   9      724.47      686.64     42.23 o 
 -11   0   9      186.22      185.92     22.34 o 
  -9   0   9      272.66      236.34     17.95 o 
  -7   0   9     2320.01     2730.80    213.52 o 
  -5   0   9      886.41      986.74    104.28 o 
  -3   0   9      261.92      256.98     19.76 o 
  -1   0   9      426.36      429.83     26.40 o 
   1   0   9      988.98     1029.63     42.97 o 
   3   0   9      566.84      506.17     32.06 o 
   5   0   9      490.34      400.79     19.50 o 
   7   0   9        7.28       -0.66      5.33 o 
   9   0   9      406.94      373.33     32.96 o 
  11   0   9       33.23       25.25     12.14 o 
 -19   1   9       31.64       46.31     12.51 o 
 -18   1   9       16.35       29.62      9.99 o 
 -17   1   9      333.30      348.29     24.55 o 
 -16   1   9        4.68       12.88      6.78 o 
 -15   1   9        1.13        2.26      4.98 o 
 -14   1   9      184.11      180.27     13.58 o 
 -13   1   9      248.75      223.93     17.30 o 
 -12   1   9       77.48       71.29     10.25 o 
 -11   1   9       32.70       29.91      6.33 o 
 -10   1   9      605.91      586.69     13.65 o 
  -9   1   9       16.25       15.71      3.10 o 
  -8   1   9      431.56      442.35     11.52 o 
  -7   1   9      292.98      313.62      9.63 o 
  -6   1   9      252.95      225.59     12.06 o 
  -5   1   9      698.76      743.33     36.27 o 
  -4   1   9      622.25      650.58     33.87 o 
  -3   1   9     2690.53     2869.13    243.39 o 
  -2   1   9       12.81        8.03      2.85 o 
  -1   1   9       21.45       32.74      5.30 o 
   0   1   9       10.35       22.35      5.21 o 
   1   1   9      212.84      214.44     14.09 o 
   2   1   9       47.45       49.38      8.69 o 
   3   1   9       19.38       18.76      5.88 o 
   4   1   9       64.74       57.18      7.55 o 
   5   1   9      463.37      362.71     44.85 o 
   6   1   9      192.73      168.39     11.89 o 
   7   1   9       98.21      103.33     11.08 o 
   8   1   9       87.35       89.87     10.97 o 
   9   1   9        1.66       13.28      5.27 o 
  10   1   9       78.77       92.28     14.70 o 
  11   1   9      163.75      149.97     27.71 o 
  12   1   9        4.60       14.27     10.09 o 
 -19   2   9      161.75      171.92     22.18 o 
 -18   2   9       15.83       23.78      8.49 o 
 -17   2   9       22.17       22.24     14.84 o 
 -16   2   9        7.11       16.51      5.77 o 
 -15   2   9      164.38      178.27     14.57 o 
 -14   2   9        5.19        9.92      4.71 o 
 -13   2   9        6.07        5.57      3.86 o 
 -12   2   9     1623.03     1487.98     62.32 o 
 -11   2   9        6.06       10.00      3.31 o 
 -10   2   9       19.63       15.68      3.64 o 
  -9   2   9      598.43      509.03     29.92 o 
  -8   2   9        3.22        4.68      2.02 o 
  -7   2   9        9.54        9.97      2.35 o 
  -6   2   9      417.49      444.95     20.14 o 
  -5   2   9     2669.51     2815.14    143.48 o 
  -4   2   9       30.21       27.60      4.85 o 
  -3   2   9      680.67      720.10     36.42 o 
  -2   2   9       77.99       76.49      5.83 o 
  -1   2   9      786.56      819.24     26.90 o 
   0   2   9      271.09      309.37     18.42 o 
   1   2   9      385.59      388.56     18.15 o 
   2   2   9      977.40     1177.36    140.09 o 
   3   2   9      176.87      167.44     13.86 o 
   4   2   9       25.40       25.29      4.65 o 
   5   2   9      203.04      214.64     13.09 o 
   6   2   9        0.65        7.58      3.79 o 
   7   2   9       59.81       57.94      8.67 o 
   8   2   9      180.90      174.14     14.19 o 
   9   2   9       68.83       59.05     11.64 o 
  10   2   9       40.45       49.84     11.87 o 
  11   2   9       94.09      105.91     18.16 o 
 -18   3   9        0.14        0.26      5.15 o 
 -17   3   9       99.43      110.01     14.95 o 
 -16   3   9      619.59      537.20     39.80 o 
 -15   3   9      360.54      317.99     19.79 o 
 -14   3   9      546.35      543.19     34.45 o 
 -13   3   9      521.33      482.04     17.67 o 
 -12   3   9        1.50        3.90      3.55 o 
 -11   3   9     1129.56      959.06     27.05 o 
 -10   3   9      132.76      139.34     12.43 o 
  -9   3   9      445.97      422.66     41.74 o 
  -8   3   9        6.40        4.60      2.84 o 
  -7   3   9      430.36      421.69     14.05 o 
  -6   3   9      462.91      442.59     20.59 o 
  -5   3   9      186.84      172.13     11.18 o 
  -4   3   9      304.43      290.20     10.48 o 
  -3   3   9      562.84      525.17     17.73 o 
  -2   3   9      529.49      493.41     17.55 o 
  -1   3   9      228.00      230.90     15.81 o 
   0   3   9     1090.20     1109.21     89.24 o 
   1   3   9     5015.24     5216.93    530.88 o 
   2   3   9      394.74      425.73     40.02 o 
   3   3   9        4.60       12.22      4.18 o 
   4   3   9        0.26        3.21      3.06 o 
   5   3   9        0.13        1.50      3.22 o 
   6   3   9        6.92        5.86      3.81 o 
   7   3   9      107.18       99.15     15.08 o 
   8   3   9      132.45      147.50     18.87 o 
   9   3   9       38.85       32.55     11.07 o 
  10   3   9        4.69       11.19      6.82 o 
  11   3   9       90.56      113.49     18.24 o 
 -17   4   9       26.51       21.62      6.37 o 
 -16   4   9      180.70      181.84     17.32 o 
 -15   4   9      209.75      221.81     17.37 o 
 -14   4   9      237.50      209.67     14.81 o 
 -13   4   9      118.77      106.74     10.71 o 
 -12   4   9       54.21       56.15      8.55 o 
 -11   4   9        2.20        5.60      3.37 o 
 -10   4   9       25.59       23.49      4.85 o 
  -9   4   9      231.02      226.08     14.98 o 
  -8   4   9      639.55      556.73     48.81 o 
  -7   4   9        2.49        9.27      3.77 o 
  -6   4   9      247.29      215.23     15.83 o 
  -5   4   9      804.34      728.38     28.64 o 
  -4   4   9       64.53       58.39      7.41 o 
  -3   4   9       16.59       14.41      4.01 o 
  -2   4   9     1551.15     1541.32     57.39 o 
  -1   4   9       69.17       88.03      9.75 o 
   0   4   9       57.36       71.56      9.15 o 
   1   4   9      522.98      548.52     49.27 o 
   2   4   9       66.48       61.63      9.04 o 
   3   4   9        5.48       11.50      4.44 o 
   4   4   9        6.30        7.35      3.73 o 
   5   4   9      413.91      421.06     69.39 o 
   6   4   9       49.64       50.96      8.57 o 
   7   4   9       46.55       60.66      9.89 o 
   8   4   9       26.13       38.07     10.02 o 
   9   4   9        0.09        1.29      5.14 o 
  10   4   9       35.69       44.44     17.47 o 
 -16   5   9      116.50      133.01     29.23 o 
 -15   5   9        6.59        5.20      4.35 o 
 -14   5   9       13.43       19.91      5.62 o 
 -13   5   9       10.07       13.66      5.13 o 
 -12   5   9      156.59      153.29     12.66 o 
 -11   5   9        0.16       -0.74      4.75 o 
 -10   5   9      234.32      252.23     28.90 o 
  -9   5   9      451.34      413.00     24.43 o 
  -8   5   9       27.58       33.95     13.61 o 
  -7   5   9       12.20       14.97      5.98 o 
  -6   5   9      160.08      132.25     15.66 o 
  -5   5   9       68.74       54.05     10.32 o 
  -4   5   9        3.19       12.07      5.55 o 
  -3   5   9      130.22      110.86     10.71 o 
  -2   5   9      313.02      294.01     16.61 o 
  -1   5   9      546.99      518.48     34.48 o 
   0   5   9      166.60      186.31     17.29 o 
   1   5   9      155.57      177.19     13.11 o 
   2   5   9      122.25      135.63     12.87 o 
   3   5   9        0.68        0.48      3.84 o 
   4   5   9      159.17      169.88     15.64 o 
   5   5   9        3.42        1.82      4.70 o 
   6   5   9        7.86       12.75      5.29 o 
   7   5   9       47.37       49.99      9.40 o 
   8   5   9       38.50       30.17      9.76 o 
 -14   6   9        8.36        0.28      7.30 o 
 -13   6   9       24.52       32.85      9.29 o 
 -12   6   9      112.46      127.84     18.53 o 
 -11   6   9        6.94       -2.53      5.46 o 
 -10   6   9        2.51       10.38      6.97 o 
  -9   6   9       51.37       49.69     11.77 o 
  -8   6   9       13.37       26.16     12.14 o 
  -7   6   9      122.55      100.54     15.47 o 
  -6   6   9       81.08       78.82     13.68 o 
  -5   6   9       21.84       26.39      7.76 o 
  -4   6   9        0.49        1.66      4.16 o 
  -3   6   9        0.29        3.52      5.08 o 
  -2   6   9        2.69        3.83      5.33 o 
  -1   6   9       21.24       17.16      5.47 o 
   0   6   9       10.66       13.01      5.48 o 
   1   6   9       39.58       34.03      9.57 o 
   2   6   9      119.26      116.22     26.98 o 
   3   6   9        7.81        7.43      4.67 o 
   4   6   9      145.18      143.25     16.10 o 
   5   6   9       57.82       59.40      9.08 o 
   6   6   9       31.05       28.46      6.64 o 
 -11   7   9       42.78       50.83     12.77 o 
 -10   7   9      261.44      301.20     39.11 o 
  -9   7   9      180.06      202.12     23.02 o 
  -8   7   9        9.37        4.93      5.95 o 
  -7   7   9       62.58       72.60     14.41 o 
  -6   7   9       50.73       50.46     11.80 o 
  -5   7   9        3.39        4.73      5.69 o 
  -4   7   9       10.33       13.08      7.33 o 
  -3   7   9        4.08        3.65      6.11 o 
  -2   7   9      260.11      295.64     28.00 o 
  -1   7   9        6.74       24.84     13.20 o 
   0   7   9       24.62       51.90     16.40 o 
   1   7   9       19.39       36.81      9.78 o 
   2   7   9        8.37       15.38      5.93 o 
   3   7   9        9.25       15.83      7.68 o 
 -18   0  10       64.06       88.72     22.06 o 
 -16   0  10       15.97       14.60      9.51 o 
 -14   0  10       25.83       36.73     14.10 o 
 -12   0  10      675.88      657.58     25.64 o 
 -10   0  10       15.56       18.11      5.73 o 
  -8   0  10      240.10      224.34     34.15 o 
  -6   0  10       27.30       25.61      4.51 o 
  -4   0  10      854.85      727.07    151.82 o 
  -2   0  10      121.04      159.48     16.97 o 
   0   0  10       15.43       27.55      9.02 o 
   2   0  10        0.13        0.82      4.51 o 
   4   0  10        7.70        1.42      3.08 o 
   6   0  10      512.03      438.76     34.19 o 
   8   0  10      130.75      114.88     22.88 o 
  10   0  10       22.44       43.46     14.60 o 
 -19   1  10        4.14       10.69      8.97 o 
 -18   1  10       94.42      122.26     18.21 o 
 -17   1  10       44.17       52.40     17.38 o 
 -16   1  10        5.73        4.56      7.38 o 
 -15   1  10       21.43       21.26      7.71 o 
 -14   1  10     1025.62      923.64     51.52 o 
 -13   1  10      245.25      207.27     13.20 o 
 -12   1  10        3.40        8.36      3.69 o 
 -11   1  10      395.57      364.48     16.95 o 
 -10   1  10      546.96      492.45     12.94 o 
  -9   1  10      123.05      142.60      7.13 o 
  -8   1  10      614.14      642.73     19.58 o 
  -7   1  10       11.31       10.67      2.50 o 
  -6   1  10      201.53      225.59     11.31 o 
  -5   1  10      329.84      359.08     19.26 o 
  -4   1  10     2273.73     2347.56    206.76 o 
  -3   1  10        0.02        1.89      1.84 o 
  -2   1  10      248.76      283.04     19.34 o 
  -1   1  10      225.72      226.89     17.43 o 
   0   1  10     1260.14     1316.86     35.80 o 
   1   1  10      118.93      130.21     13.60 o 
   2   1  10      411.70      387.20     20.61 o 
   3   1  10       85.17       97.11     14.14 o 
   4   1  10      265.26      302.65     20.37 o 
   5   1  10        1.80        5.30      3.50 o 
   6   1  10      294.25      249.07     15.62 o 
   7   1  10       11.89        7.64      4.30 o 
   8   1  10      193.23      205.62     18.92 o 
   9   1  10       46.78       51.86     12.22 o 
  10   1  10      505.79      423.83     42.93 o 
  11   1  10        0.20        2.62      8.04 o 
 -18   2  10      260.22      248.13     23.21 o 
 -17   2  10        9.79       11.24      7.07 o 
 -16   2  10      377.18      363.24     22.77 o 
 -15   2  10      362.63      323.98     18.17 o 
 -14   2  10      130.98      148.47     14.01 o 
 -13   2  10       32.12       33.44      7.13 o 
 -12   2  10      271.68      262.38     14.78 o 
 -11   2  10       42.43       37.49      5.54 o 
 -10   2  10        1.97        2.83      2.62 o 
  -9   2  10      187.85      184.46      9.65 o 
  -8   2  10      316.90      292.50     14.13 o 
  -7   2  10       49.66       57.72      5.41 o 
  -6   2  10       97.99       99.53      6.57 o 
  -5   2  10     1343.27     1329.31     52.95 o 
  -4   2  10      982.81      980.97     27.27 o 
  -3   2  10      489.74      472.77     41.61 o 
  -2   2  10      622.39      673.05     28.68 o 
  -1   2  10       27.12       44.04      6.68 o 
   0   2  10     1314.03     1406.33    121.58 o 
   1   2  10      136.86      132.91     12.60 o 
   2   2  10     1564.51     1508.89    163.13 o 
   3   2  10       57.61       63.06     11.73 o 
   4   2  10       51.93       59.18      8.58 o 
   5   2  10      122.83      112.47     11.60 o 
   6   2  10      211.50      218.50     14.26 o 
   7   2  10       86.60       70.82     10.38 o 
   8   2  10        8.09        6.75      4.93 o 
   9   2  10       37.87       28.99     16.11 o 
  10   2  10       13.26       23.53      8.90 o 
 -18   3  10      362.24      378.26     21.65 o 
 -17   3  10      159.11      202.67     18.09 o 
 -16   3  10       28.42       25.28      7.34 o 
 -15   3  10       50.21       44.27      9.09 o 
 -14   3  10       14.54       22.30      6.80 o 
 -13   3  10        0.55        8.96      3.51 o 
 -12   3  10        0.20        3.26      3.16 o 
 -11   3  10      645.90      574.91     27.50 o 
 -10   3  10       49.56       51.65      6.64 o 
  -9   3  10       21.61       22.93      5.27 o 
  -8   3  10     1367.37     1229.49     58.71 o 
  -7   3  10      371.09      370.82     28.46 o 
  -6   3  10      153.48      147.15      8.30 o 
  -5   3  10       93.98      100.62      8.62 o 
  -4   3  10      240.51      235.62     12.33 o 
  -3   3  10      578.08      605.47     20.06 o 
  -2   3  10      175.90      180.27     11.23 o 
  -1   3  10     1105.34     1059.85     40.81 o 
   0   3  10        9.06        9.36      3.98 o 
   1   3  10      176.44      178.18     11.87 o 
   2   3  10       93.52      115.65     12.72 o 
   3   3  10        0.98        2.98      4.09 o 
   4   3  10      226.92      204.96     17.43 o 
   5   3  10       31.39       38.75      7.49 o 
   6   3  10       48.65       55.03      9.52 o 
   7   3  10       28.61       37.70     10.36 o 
   8   3  10       15.05       18.11      7.62 o 
   9   3  10      147.87      145.88     19.45 o 
  10   3  10        0.76        5.49      5.79 o 
 -17   4  10       76.44       56.61     10.26 o 
 -16   4  10       71.89       76.32     11.39 o 
 -15   4  10      235.97      201.09     17.83 o 
 -14   4  10       31.42       26.76      6.24 o 
 -13   4  10       48.75       47.55      7.60 o 
 -12   4  10      436.12      374.59     16.25 o 
 -11   4  10        2.97        5.68      3.55 o 
 -10   4  10       48.40       54.11      8.14 o 
  -9   4  10      174.51      181.56     32.59 o 
  -8   4  10      324.97      277.55     22.51 o 
  -7   4  10        9.12        6.96      4.70 o 
  -6   4  10       14.22       19.40      5.91 o 
  -5   4  10       90.99       89.88      9.30 o 
  -4   4  10       57.58       49.70      7.30 o 
  -3   4  10       94.14      106.12     10.26 o 
  -2   4  10        0.26        2.40      3.01 o 
  -1   4  10     1047.60     1116.28     43.92 o 
   0   4  10      716.42      721.04     73.20 o 
   1   4  10       64.03       71.20      9.73 o 
   2   4  10     1445.63     1444.54    142.46 o 
   3   4  10       43.65       45.74      8.21 o 
   4   4  10       10.72       11.57      4.67 o 
   5   4  10       16.00       14.42      6.22 o 
   6   4  10      101.52       89.41     14.93 o 
   7   4  10        2.39       11.79      6.30 o 
   8   4  10       14.29       14.43      6.84 o 
   9   4  10        6.33        6.42      6.75 o 
 -15   5  10       31.22       34.41      6.91 o 
 -14   5  10       43.27       64.70      9.17 o 
 -13   5  10        0.47        9.02      4.24 o 
 -12   5  10       71.45       65.87     10.08 o 
 -11   5  10       44.29       43.48     19.72 o 
 -10   5  10       34.46       46.49     14.19 o 
  -9   5  10        7.86       17.41     10.04 o 
  -8   5  10      116.50       89.43     18.04 o 
  -7   5  10      844.37      753.88     32.69 o 
  -6   5  10        2.71        6.52      5.79 o 
  -5   5  10      137.92      122.01     15.74 o 
  -4   5  10       25.65       21.05      7.35 o 
  -3   5  10      140.39      156.70     12.42 o 
  -2   5  10      164.79      174.74     13.45 o 
  -1   5  10      518.74      534.64     39.11 o 
   0   5  10        5.97        7.54      4.24 o 
   1   5  10      153.39      179.83     14.41 o 
   2   5  10       35.90       47.81      8.60 o 
   3   5  10      153.96      170.25     31.28 o 
   4   5  10      102.27      115.02     16.02 o 
   5   5  10       72.26       68.12     11.82 o 
   6   5  10       20.90       23.88      7.00 o 
   7   5  10      191.36      163.29     21.39 o 
 -13   6  10        0.01        7.04      6.11 o 
 -12   6  10        4.34       13.15      7.20 o 
 -11   6  10      249.26      265.70     21.77 o 
 -10   6  10        0.84       -2.05      7.95 o 
  -9   6  10        5.09       11.52      6.18 o 
  -8   6  10        0.40        0.42      8.45 o 
  -7   6  10        2.24        7.71      5.89 o 
  -6   6  10       32.52       43.56     10.99 o 
  -5   6  10      104.16      115.76     16.35 o 
  -4   6  10       53.85       42.37     10.68 o 
  -3   6  10       11.07        8.00      6.72 o 
  -2   6  10        0.60        4.35      5.14 o 
  -1   6  10      121.06      149.12     19.28 o 
   0   6  10        7.95       14.02      5.56 o 
   1   6  10       80.59       76.95     13.83 o 
   2   6  10        0.25        4.04      5.15 o 
   3   6  10       35.48       51.89      9.59 o 
   4   6  10        0.28        0.06      3.99 o 
   5   6  10       40.36       42.77      8.39 o 
 -10   7  10        1.80        3.41      6.32 o 
  -9   7  10        2.13        2.24      6.60 o 
  -8   7  10        4.60       11.95      6.48 o 
  -7   7  10      288.65      301.92     23.86 o 
  -6   7  10        7.04       16.02      7.83 o 
  -5   7  10       23.02       13.40      6.99 o 
  -4   7  10       11.03       21.36      8.80 o 
  -3   7  10       70.57       78.22     14.64 o 
  -2   7  10       49.90       72.37     14.18 o 
  -1   7  10       32.90       63.79     18.61 o 
   0   7  10        1.16        5.58      9.43 o 
   1   7  10       15.09       18.53      7.98 o 
   2   7  10        4.02        2.78      6.26 o 
 -19   0  11      169.89      182.85     33.62 o 
 -17   0  11       10.38       16.97     11.64 o 
 -15   0  11       25.22       37.80     14.68 o 
 -13   0  11     1371.16     1278.33     58.96 o 
 -11   0  11      452.08      445.05     48.17 o 
  -9   0  11     1664.61     1548.45     38.38 o 
  -7   0  11       53.37       56.07      7.67 o 
  -5   0  11      332.48      277.49     25.34 o 
  -3   0  11     1494.61     1550.64     54.36 o 
  -1   0  11      123.65      133.41     19.43 o 
   1   0  11      760.18      740.43     40.83 o 
   3   0  11       93.09       64.05      9.67 o 
   5   0  11        0.36       14.27      9.18 o 
   7   0  11      270.47      244.02     27.96 o 
   9   0  11      211.71      226.31     32.31 o 
 -19   1  11       58.49       70.38     14.26 o 
 -18   1  11        0.07        2.09      6.38 o 
 -17   1  11       98.34      113.92     17.55 o 
 -16   1  11        7.17       20.44      8.52 o 
 -15   1  11        4.49       11.14      6.26 o 
 -14   1  11       25.74       30.59      6.75 o 
 -13   1  11      122.33      139.41     14.44 o 
 -12   1  11       13.53       16.63      5.37 o 
 -11   1  11       61.96       60.03      8.30 o 
 -10   1  11       68.11       81.68      6.55 o 
  -9   1  11       70.23       84.68      6.89 o 
  -8   1  11       27.93       25.06      3.94 o 
  -7   1  11      209.40      198.09     14.31 o 
  -6   1  11      414.98      412.13     17.36 o 
  -5   1  11      227.02      210.69     18.24 o 
  -4   1  11        4.77        7.25      2.55 o 
  -3   1  11      374.73      347.91     17.66 o 
  -2   1  11       15.76       26.18      5.52 o 
  -1   1  11      241.83      264.42     16.84 o 
   0   1  11        0.17        0.05      3.03 o 
   1   1  11       96.57      119.87     13.94 o 
   2   1  11        0.45        0.26      3.27 o 
   3   1  11        0.02        4.17      3.91 o 
   4   1  11       13.72       16.09      4.92 o 
   5   1  11       22.04       25.81      5.90 o 
   6   1  11        0.72        2.56      3.85 o 
   7   1  11       31.24       30.71      9.03 o 
   8   1  11        0.68        1.91      5.99 o 
   9   1  11       17.26       24.19      8.92 o 
  10   1  11        6.15        2.59      5.77 o 
 -18   2  11       84.67       87.45     15.19 o 
 -17   2  11        7.60       15.00      8.46 o 
 -16   2  11      221.46      182.59     16.18 o 
 -15   2  11       22.59       14.94      6.09 o 
 -14   2  11       14.50       28.00      6.79 o 
 -13   2  11      388.65      356.29     20.93 o 
 -12   2  11      277.60      260.15     15.15 o 
 -11   2  11       44.41       45.65      6.36 o 
 -10   2  11      350.11      337.15     21.32 o 
  -9   2  11     1184.96     1015.73     33.07 o 
  -8   2  11       54.30       68.23      6.17 o 
  -7   2  11      337.67      330.27     20.55 o 
  -6   2  11       21.40       25.52      4.45 o 
  -5   2  11      509.57      457.24     27.11 o 
  -4   2  11      222.66      201.53     10.92 o 
  -3   2  11     1325.22     1410.09     79.24 o 
  -2   2  11     2239.90     2376.72    163.30 o 
  -1   2  11        1.12        3.83      3.16 o 
   0   2  11        2.58        6.87      3.77 o 
   1   2  11      338.76      363.38     31.28 o 
   2   2  11        0.12       -2.43      2.95 o 
   3   2  11       58.20       73.24     12.32 o 
   4   2  11      242.14      201.06     17.03 o 
   5   2  11       44.59       58.79      9.49 o 
   6   2  11       91.90      100.36     12.22 o 
   7   2  11      139.44      137.51     14.37 o 
   8   2  11      318.57      312.47     20.15 o 
   9   2  11      211.64      230.98     21.30 o 
 -18   3  11       69.26       65.09     11.35 o 
 -17   3  11      112.49      107.02     14.06 o 
 -16   3  11       39.35       46.02     11.98 o 
 -15   3  11      440.55      438.16     48.34 o 
 -14   3  11       18.82       13.58      5.85 o 
 -13   3  11       99.38      124.54     13.21 o 
 -12   3  11        8.94        9.37      3.92 o 
 -11   3  11      216.25      223.23     12.36 o 
 -10   3  11        6.62        6.76      3.32 o 
  -9   3  11      331.40      305.93     13.23 o 
  -8   3  11        3.94        7.38      3.09 o 
  -7   3  11        0.23        1.63      3.00 o 
  -6   3  11      154.50      140.21     10.10 o 
  -5   3  11       95.69       87.56      9.18 o 
  -4   3  11        0.10        1.85      2.27 o 
  -3   3  11      231.42      216.23     12.59 o 
  -2   3  11      194.07      192.62     12.60 o 
  -1   3  11       28.32       36.37      6.63 o 
   0   3  11       18.73       24.70      5.79 o 
   1   3  11       46.50       52.30      8.64 o 
   2   3  11       81.11       99.69     11.50 o 
   3   3  11        0.07        6.32      4.86 o 
   4   3  11       83.35       89.28     17.20 o 
   5   3  11       19.03       23.53      6.79 o 
   6   3  11        6.37        8.59      4.95 o 
   7   3  11       45.38       34.81      9.35 o 
   8   3  11        0.20       -2.14      6.11 o 
   9   3  11        9.89       14.15      7.26 o 
 -16   4  11        1.61        6.70      5.64 o 
 -15   4  11       61.38       62.59     10.13 o 
 -14   4  11       37.82       44.23     12.14 o 
 -13   4  11       12.04       19.14      5.60 o 
 -12   4  11      170.18      157.66     12.51 o 
 -11   4  11        0.01        4.84      3.84 o 
 -10   4  11        2.79        6.17      4.17 o 
  -9   4  11      513.39      481.54     25.38 o 
  -8   4  11      141.14      120.63     15.00 o 
  -7   4  11      180.05      153.74     24.76 o 
  -6   4  11      856.51      773.12     31.62 o 
  -5   4  11        8.11        7.60      3.31 o 
  -4   4  11      112.21       93.47     10.20 o 
  -3   4  11      262.61      289.02     24.97 o 
  -2   4  11      370.57      389.22     34.59 o 
  -1   4  11      243.64      215.40     16.95 o 
   0   4  11       49.04       75.26     10.42 o 
   1   4  11        3.78        5.03      4.06 o 
   2   4  11       79.64       98.86     12.17 o 
   3   4  11       40.11       41.61      8.35 o 
   4   4  11      140.79      153.12     20.39 o 
   5   4  11       97.56       72.36     14.35 o 
   6   4  11       47.11       47.50     11.78 o 
   7   4  11       31.60       18.47      8.40 o 
   8   4  11      101.53      103.22     16.89 o 
 -15   5  11        6.76       13.24      5.93 o 
 -14   5  11       84.37       97.04     10.90 o 
 -13   5  11        1.38        2.87      9.27 o 
 -12   5  11       42.66       51.11     11.54 o 
 -11   5  11        6.21       -1.03     10.25 o 
 -10   5  11       51.25       63.92     13.78 o 
  -9   5  11        3.58       10.10      6.34 o 
  -8   5  11       23.76       25.00      7.79 o 
  -7   5  11       89.73       80.56     13.58 o 
  -6   5  11       30.18       23.71      7.82 o 
  -5   5  11      127.98       95.01     14.66 o 
  -4   5  11        3.00       11.17      6.10 o 
  -3   5  11        4.45        4.85      5.02 o 
  -2   5  11        2.35        5.60      4.01 o 
  -1   5  11        7.80        3.73      4.21 o 
   0   5  11      170.48      179.13     15.28 o 
   1   5  11        7.63        8.34      5.08 o 
   2   5  11       18.45       29.53      7.07 o 
   3   5  11       11.71       13.81      6.06 o 
   4   5  11       12.05       19.69      6.45 o 
   5   5  11        0.72        6.71      5.25 o 
   6   5  11       61.41       65.10     14.36 o 
 -13   6  11        8.44       15.99     11.64 o 
 -12   6  11       30.80       23.08      8.64 o 
 -11   6  11       45.81       36.03     10.50 o 
 -10   6  11       74.66       83.75     14.84 o 
  -9   6  11        6.42        8.76      6.62 o 
  -8   6  11      153.61      146.28     19.11 o 
  -7   6  11        3.78        3.74      6.44 o 
  -6   6  11      505.10      495.33     28.87 o 
  -5   6  11       43.25       55.81     11.15 o 
  -4   6  11       24.75       28.94      8.98 o 
  -3   6  11        6.78        9.17      6.66 o 
  -2   6  11       63.85       79.30     13.91 o 
  -1   6  11       27.95       42.36     11.07 o 
   0   6  11       67.49       89.23     12.05 o 
   1   6  11       17.35       23.60      8.78 o 
   2   6  11      112.50      118.33     16.58 o 
   3   6  11       11.60       11.66      7.48 o 
   4   6  11       33.16       38.43      8.51 o 
  -9   7  11        3.10        9.04      7.44 o 
  -8   7  11        9.14        6.63      6.90 o 
  -7   7  11        0.68        2.66      6.08 o 
  -6   7  11       24.71       27.24      8.99 o 
  -5   7  11       12.79       17.53      6.96 o 
  -4   7  11        7.90        6.01      7.50 o 
  -3   7  11        0.23        6.71      6.24 o 
  -2   7  11        1.13       12.83      7.28 o 
   0   7  11       34.42       41.16     17.06 o 
 -18   0  12       66.47       87.33     23.12 o 
 -16   0  12       65.52       59.12     17.55 o 
 -14   0  12      109.85      105.12     21.89 o 
 -12   0  12      813.02      748.20     42.11 o 
 -10   0  12     1065.50      973.06     54.73 o 
  -8   0  12       21.25       25.83      6.20 o 
  -6   0  12       15.69       15.55      5.25 o 
  -4   0  12        2.20        8.28      5.66 o 
  -2   0  12      303.17      298.30     25.91 o 
   0   0  12      287.84      316.67     27.88 o 
   2   0  12       23.63       12.79      9.18 o 
   4   0  12      457.95      378.91     33.04 o 
   6   0  12       74.65       45.92     15.33 o 
   8   0  12       71.51      105.28     23.45 o 
 -18   1  12      277.36      266.73     24.28 o 
 -17   1  12       75.86       88.62     17.79 o 
 -16   1  12       59.49       76.03     14.18 o 
 -15   1  12       47.82       59.33     12.34 o 
 -14   1  12      177.96      167.69     13.74 o 
 -13   1  12        8.93       12.08      6.60 o 
 -12   1  12      130.49      140.42     12.14 o 
 -11   1  12      283.24      265.01     14.73 o 
 -10   1  12        1.41        3.46      2.33 o 
  -9   1  12      133.33      142.14      8.19 o 
  -8   1  12      886.30      850.15     46.82 o 
  -7   1  12      190.20      169.71      9.44 o 
  -6   1  12       13.70       19.00      3.46 o 
  -5   1  12      420.69      391.38     34.48 o 
  -4   1  12     2485.88     2765.67     81.02 o 
  -3   1  12      447.08      485.45     38.35 o 
  -2   1  12      675.34      610.51     26.21 o 
  -1   1  12      592.69      555.71     35.67 o 
   0   1  12        4.48        9.70      7.13 o 
   1   1  12      109.40      101.35     13.89 o 
   2   1  12      227.25      195.67     17.49 o 
   3   1  12        3.32        0.24      4.85 o 
   4   1  12        7.30       14.30      5.12 o 
   5   1  12       85.89       83.59     12.78 o 
   6   1  12      315.32      286.99     27.59 o 
   7   1  12       28.81       33.71      9.73 o 
   8   1  12      138.55      113.78     17.33 o 
   9   1  12       22.13       14.55      6.89 o 
 -18   2  12        2.07       11.81      8.52 o 
 -17   2  12       89.18      105.44     17.58 o 
 -16   2  12       17.94       23.82      7.15 o 
 -15   2  12       56.11       59.76     10.02 o 
 -14   2  12      187.07      176.35     18.58 o 
 -13   2  12       47.18       56.34      9.35 o 
 -12   2  12       12.43       17.72      5.31 o 
 -11   2  12      123.98      135.16      9.98 o 
 -10   2  12      407.88      348.45     14.13 o 
  -9   2  12      125.06      101.86      9.04 o 
  -8   2  12       28.28       33.78      4.67 o 
  -7   2  12      217.07      206.90     15.61 o 
  -6   2  12       32.60       41.70      5.56 o 
  -5   2  12      200.63      199.45     13.23 o 
  -4   2  12        1.90        5.17      3.01 o 
  -3   2  12       13.18       23.78      5.63 o 
  -2   2  12       52.26       55.67      8.15 o 
  -1   2  12      767.24      776.75     42.85 o 
   0   2  12     1016.60     1080.44     60.64 o 
   1   2  12      117.89      122.21     15.31 o 
   2   2  12       24.99       34.61      9.08 o 
   3   2  12       11.14       17.18      6.63 o 
   4   2  12        9.79       21.53      6.13 o 
   5   2  12       46.89       51.51      9.15 o 
   6   2  12       17.28       12.74      5.70 o 
   7   2  12        1.59        0.59      5.35 o 
   8   2  12       16.35       10.96      7.45 o 
 -17   3  12        3.05        4.16      5.37 o 
 -16   3  12       20.82       21.03      7.24 o 
 -15   3  12      275.91      258.44     17.98 o 
 -14   3  12      601.66      550.16     34.97 o 
 -13   3  12       25.12       28.47      6.90 o 
 -12   3  12      311.92      308.70     25.81 o 
 -11   3  12      354.49      319.56     18.47 o 
 -10   3  12        7.59       11.02      4.18 o 
  -9   3  12      151.89      131.25     10.11 o 
  -8   3  12     1168.82     1121.72     28.83 o 
  -7   3  12      312.41      278.97     14.11 o 
  -6   3  12      417.07      393.31     21.97 o 
  -5   3  12      444.28      417.36     28.51 o 
  -4   3  12      684.04      709.82     25.66 o 
  -3   3  12      149.54      138.15     12.27 o 
  -2   3  12      211.55      208.06     22.04 o 
  -1   3  12      258.07      258.88     15.13 o 
   0   3  12      772.88      768.91     59.23 o 
   1   3  12       19.27       27.67      6.73 o 
   2   3  12      752.74      761.32     72.52 o 
   3   3  12      217.03      223.02     24.11 o 
   4   3  12       33.89       38.94      8.28 o 
   5   3  12       98.17      103.53     13.16 o 
   6   3  12      214.45      211.14     17.31 o 
   7   3  12      131.09      155.42     27.10 o 
   8   3  12      161.43      136.19     19.16 o 
 -16   4  12       11.39       10.32      6.13 o 
 -15   4  12        9.62        3.00      5.13 o 
 -14   4  12      127.33      149.21     16.07 o 
 -13   4  12        0.01       -5.09      3.99 o 
 -12   4  12       46.37       52.55      7.96 o 
 -11   4  12        0.04        3.80      4.63 o 
 -10   4  12       51.08       65.45     12.32 o 
  -9   4  12        5.28        5.39      4.88 o 
  -8   4  12      132.35      134.08     29.44 o 
  -7   4  12      276.72      300.65     26.53 o 
  -6   4  12       12.92       22.46      7.65 o 
  -5   4  12       56.76       57.40      8.45 o 
  -4   4  12       62.39       69.56      9.66 o 
  -3   4  12       48.97       65.83      9.55 o 
  -2   4  12      628.51      616.71     23.62 o 
  -1   4  12      185.03      205.32     14.21 o 
   0   4  12      112.73      112.00     12.74 o 
   1   4  12       86.38       92.44     11.70 o 
   2   4  12        7.60        7.06      4.87 o 
   3   4  12       49.70       56.08      8.68 o 
   4   4  12       16.00       14.55      5.79 o 
   5   4  12       52.06       53.44     14.06 o 
   6   4  12        7.05        3.11      5.46 o 
 -14   5  12        5.43       18.94      8.23 o 
 -13   5  12        0.88        7.19      6.21 o 
 -12   5  12        1.76       -2.86      4.89 o 
 -11   5  12      140.13      129.06     18.00 o 
 -10   5  12       46.89       38.32      9.84 o 
  -9   5  12       47.51       50.03     10.66 o 
  -8   5  12      228.60      239.35     38.46 o 
  -7   5  12       72.83       80.88     13.76 o 
  -6   5  12       44.05       55.54     11.46 o 
  -5   5  12      155.39      195.72     23.49 o 
  -4   5  12      622.69      582.52     38.13 o 
  -3   5  12        0.22       -0.73      3.47 o 
  -2   5  12      352.88      335.60     26.13 o 
  -1   5  12        3.17        5.67      5.08 o 
   0   5  12        0.08        6.21      4.53 o 
   1   5  12       99.16      121.44     14.96 o 
   2   5  12       16.89       21.34      6.47 o 
   3   5  12       66.47       79.41     16.75 o 
   4   5  12        2.36        8.86      5.47 o 
   5   5  12        6.13        6.80      7.67 o 
 -12   6  12       32.37       34.89     10.23 o 
 -11   6  12      147.68      171.26     21.25 o 
 -10   6  12       22.19       16.82     11.19 o 
  -9   6  12       11.18        6.28      5.91 o 
  -8   6  12       16.41       18.25      7.29 o 
  -7   6  12      169.62      167.69     20.34 o 
  -6   6  12        1.31       -3.90      4.87 o 
  -5   6  12        0.04        7.50      5.58 o 
  -4   6  12       15.66       20.88      7.80 o 
  -3   6  12        5.73        1.64      5.69 o 
  -2   6  12        1.67       12.84      7.18 o 
  -1   6  12        0.47        1.08     10.13 o 
   0   6  12       11.68       17.21      8.54 o 
   1   6  12       28.09       38.89     10.90 o 
   2   6  12        1.52       -0.28      4.37 o 
  -7   7  12      117.04      125.52     18.99 o 
  -6   7  12       38.09       35.02      9.64 o 
  -5   7  12      118.68      160.20     20.72 o 
  -4   7  12        3.31        9.73      6.72 o 
  -3   7  12        0.22        6.72      6.25 o 
 -17   0  13      631.75      549.13     45.67 o 
 -15   0  13      134.96      149.32     26.98 o 
 -13   0  13       68.72       71.34     17.96 o 
 -11   0  13       26.64       31.07      7.88 o 
  -9   0  13      145.04      154.63     14.40 o 
  -7   0  13     1102.74      996.58    132.96 o 
  -5   0  13       93.75      109.96     19.02 o 
  -3   0  13     1030.35     1090.23     50.76 o 
  -1   0  13        1.28        3.12      6.15 o 
   1   0  13        3.32        5.41      7.38 o 
   3   0  13        1.12       -3.03      6.72 o 
   5   0  13      168.17      156.12     27.47 o 
   7   0  13       84.64       69.04     19.52 o 
 -18   1  13       14.47       13.24      9.47 o 
 -17   1  13        3.29        8.29      6.51 o 
 -16   1  13       16.39       19.93     13.61 o 
 -15   1  13        0.02        0.17      5.51 o 
 -14   1  13       60.96       60.27      9.51 o 
 -13   1  13      101.73       94.90     11.46 o 
 -12   1  13      544.25      494.25     21.10 o 
 -11   1  13       65.59       68.23      9.60 o 
 -10   1  13      118.63      115.72      9.80 o 
  -9   1  13      218.76      213.26      9.83 o 
  -8   1  13       23.85       27.75      4.45 o 
  -7   1  13       19.75       28.31      4.57 o 
  -6   1  13      365.87      373.40     26.85 o 
  -5   1  13       18.63       26.32      4.78 o 
  -4   1  13      105.92      120.72     13.26 o 
  -3   1  13       41.04       62.40     11.02 o 
  -2   1  13       36.32       38.20      9.04 o 
  -1   1  13       53.34       72.32     11.98 o 
   0   1  13        3.13        5.27      4.89 o 
   1   1  13       16.30       12.70      9.51 o 
   2   1  13       33.69       42.93     10.32 o 
   3   1  13        5.83        9.70      5.30 o 
   4   1  13       62.78       73.73     13.95 o 
   5   1  13      306.99      259.72     40.83 o 
   6   1  13       18.62       16.84      8.19 o 
   7   1  13        6.30        2.65      6.40 o 
   8   1  13       22.33       20.55      8.28 o 
 -18   2  13       48.50       43.70     11.84 o 
 -17   2  13      164.78      183.87     22.38 o 
 -16   2  13       19.05       19.34      6.57 o 
 -15   2  13       40.16       49.32      9.51 o 
 -14   2  13       93.00       91.69     11.89 o 
 -13   2  13      388.99      348.62     27.47 o 
 -12   2  13       73.67       83.92     11.49 o 
 -11   2  13       41.83       40.21      7.54 o 
 -10   2  13      280.37      252.78     15.31 o 
  -9   2  13      195.44      203.93     12.01 o 
  -8   2  13        6.10        8.55      2.99 o 
  -7   2  13      415.50      422.32     25.27 o 
  -6   2  13      384.94      330.23     25.88 o 
  -5   2  13       43.36       53.82      8.28 o 
  -4   2  13      802.51      781.77     38.86 o 
  -3   2  13        7.47       18.38      5.12 o 
  -2   2  13        0.08        3.33      3.61 o 
  -1   2  13       10.12       13.42      4.99 o 
   0   2  13        7.70       11.91      5.87 o 
   1   2  13      434.00      425.07     24.68 o 
   2   2  13       94.16       83.44     14.20 o 
   3   2  13      207.29      207.80     29.56 o 
   4   2  13       72.71       88.03     11.88 o 
   5   2  13      129.27      116.59     13.62 o 
   6   2  13       68.56       50.40      9.88 o 
   7   2  13       79.53       76.67     14.48 o 
 -17   3  13       23.91       23.45      9.20 o 
 -16   3  13      133.80      124.51     15.10 o 
 -15   3  13        0.97        5.14      6.42 o 
 -14   3  13       10.77       13.40      6.15 o 
 -13   3  13      344.10      337.71     18.84 o 
 -12   3  13      347.85      316.54     17.89 o 
 -11   3  13        3.36        3.20      3.92 o 
 -10   3  13       55.76       50.67      7.41 o 
  -9   3  13      127.82      121.14     15.27 o 
  -8   3  13        0.02        3.10      5.02 o 
  -7   3  13       48.81       62.01      8.56 o 
  -6   3  13      160.09      179.83     25.01 o 
  -5   3  13      237.82      230.24     13.96 o 
  -4   3  13       50.55       56.51      8.93 o 
  -3   3  13        0.55        5.69      3.83 o 
  -2   3  13      284.53      295.64     21.79 o 
  -1   3  13       77.32       92.88     11.33 o 
   0   3  13      164.40      203.70     18.07 o 
   1   3  13      254.64      282.04     17.16 o 
   2   3  13      132.37      150.58     18.52 o 
   3   3  13        4.51       19.44      8.42 o 
   4   3  13       86.90      100.85     12.92 o 
   5   3  13      363.50      349.69     40.79 o 
   6   3  13        3.41       11.60      5.67 o 
 -16   4  13      104.23      104.79     14.66 o 
 -15   4  13        3.11        5.46      5.02 o 
 -14   4  13       26.77       39.37      8.91 o 
 -13   4  13       99.05      103.79     11.41 o 
 -12   4  13      138.19      144.88     19.70 o 
 -11   4  13       41.68       46.25     10.47 o 
 -10   4  13      390.56      357.49     23.29 o 
  -9   4  13       12.88       19.85      6.91 o 
  -8   4  13       16.05       30.67      8.91 o 
  -7   4  13       43.53       67.91     12.13 o 
  -6   4  13      160.70      181.20     17.65 o 
  -5   4  13       22.68       22.00      5.28 o 
  -4   4  13        0.15        1.32      3.68 o 
  -3   4  13       21.39       41.35      7.98 o 
  -2   4  13       15.86       19.31      5.97 o 
  -1   4  13       32.04       36.99      8.07 o 
   0   4  13      205.46      220.90     16.23 o 
   1   4  13      164.44      165.21     15.90 o 
   2   4  13       31.39       42.81      9.01 o 
   3   4  13       59.79       65.47     10.90 o 
   4   4  13       59.43       76.73     11.86 o 
   5   4  13        0.48        5.75      6.46 o 
 -14   5  13       10.03       19.52      8.99 o 
 -13   5  13       59.64       53.86     12.80 o 
 -12   5  13       31.10       42.18     10.73 o 
 -11   5  13       14.32       10.83      9.84 o 
 -10   5  13       10.17       12.37     10.41 o 
  -9   5  13       81.33       87.21     18.53 o 
  -8   5  13      122.65      131.22     17.90 o 
  -7   5  13       61.36       52.42     11.59 o 
  -6   5  13       59.16       54.90     12.11 o 
  -5   5  13      165.25      178.43     32.18 o 
  -4   5  13      175.45      185.01     20.52 o 
  -3   5  13      108.11      118.40     17.20 o 
  -2   5  13      112.75      132.76     14.23 o 
  -1   5  13      257.99      272.69     21.50 o 
   0   5  13       17.17        9.04      5.38 o 
   1   5  13        0.09        8.38      5.33 o 
   2   5  13       42.40       46.49      9.64 o 
   3   5  13        4.68       10.84      6.05 o 
 -11   6  13        3.43       11.82      5.90 o 
 -10   6  13      170.09      207.33     26.77 o 
  -9   6  13        3.77        7.39      6.56 o 
  -8   6  13       29.13       27.41      9.34 o 
  -7   6  13        3.79        7.88      6.14 o 
  -6   6  13      306.81      357.08     25.53 o 
  -5   6  13       35.45       33.60     11.60 o 
  -4   6  13       32.52       36.46     10.12 o 
  -3   6  13       15.85       21.70     16.65 o 
  -2   6  13      130.74      152.74     19.85 o 
  -1   6  13       13.69       20.83      8.72 o 
   0   6  13       74.39       78.10     12.20 o 
 -18   0  14       21.71       19.52     12.55 o 
 -16   0  14       11.28       30.83     14.51 o 
 -14   0  14      432.14      351.11     34.68 o 
 -12   0  14      125.94      119.31     14.95 o 
 -10   0  14      607.66      526.86     53.38 o 
  -8   0  14      911.05      868.29    122.54 o 
  -6   0  14      108.31      106.35     19.35 o 
  -4   0  14      604.05      599.40     39.44 o 
  -2   0  14        0.46        1.39      7.22 o 
   0   0  14      293.53      336.84     31.90 o 
   2   0  14       76.98       87.33     21.40 o 
   4   0  14      110.94      112.42     24.03 o 
   6   0  14      326.64      310.36     33.78 o 
 -18   1  14       15.08       30.33     15.42 o 
 -17   1  14       12.14       15.85      7.80 o 
 -16   1  14        3.24        9.63      7.92 o 
 -15   1  14        0.75        6.17      6.90 o 
 -14   1  14       73.12       77.93     11.06 o 
 -13   1  14        9.82       12.82      5.82 o 
 -12   1  14      237.37      209.93     15.00 o 
 -11   1  14        1.39        4.03      4.28 o 
 -10   1  14      150.04      145.38     10.83 o 
  -9   1  14        2.77        9.54      3.29 o 
  -8   1  14     1215.34     1111.71     91.73 o 
  -7   1  14       87.71       92.46     12.08 o 
  -6   1  14       60.21       63.33      7.62 o 
  -5   1  14     1085.14     1097.62     69.46 o 
  -4   1  14      344.02      368.60     23.16 o 
  -3   1  14       92.14       96.85     14.15 o 
  -2   1  14      303.48      296.65     36.49 o 
  -1   1  14       20.19       20.29      7.95 o 
   0   1  14      150.06      154.62     17.97 o 
   1   1  14       17.07       19.30      7.90 o 
   2   1  14        1.18        0.03      5.24 o 
   3   1  14        2.95        2.52      5.90 o 
   4   1  14        3.06        5.80      5.55 o 
   5   1  14       30.00       30.75     21.24 o 
   6   1  14       10.54       18.13      7.26 o 
 -17   2  14       47.97       53.15     13.07 o 
 -16   2  14        2.04        9.11      5.20 o 
 -15   2  14       80.15       72.55     11.56 o 
 -14   2  14      275.27      266.45     17.24 o 
 -13   2  14       90.19       95.94     12.67 o 
 -12   2  14       99.36       89.40     11.44 o 
 -11   2  14      107.31      105.14     12.24 o 
 -10   2  14       87.39       82.94      9.26 o 
  -9   2  14      240.08      210.03     16.37 o 
  -8   2  14      442.17      448.97     16.18 o 
  -7   2  14       95.25      108.08     11.21 o 
  -6   2  14       15.05       15.20      5.20 o 
  -5   2  14        2.46        7.11      4.05 o 
  -4   2  14      791.70      754.96     25.81 o 
  -3   2  14      305.10      335.59     19.61 o 
  -2   2  14      228.76      230.18     14.93 o 
  -1   2  14       22.64       23.28      7.55 o 
   0   2  14      335.28      360.23     23.53 o 
   1   2  14        0.38        4.22      5.64 o 
   2   2  14      282.23      284.18     21.90 o 
   3   2  14       41.81       39.34      8.39 o 
   4   2  14      117.26      131.06     14.69 o 
   5   2  14       28.69       24.29      8.60 o 
   6   2  14       68.09       82.03     14.55 o 
 -16   3  14        0.21        4.71      5.32 o 
 -15   3  14       42.48       41.82      8.71 o 
 -14   3  14       30.61       34.65      8.32 o 
 -13   3  14       23.86       25.10      7.43 o 
 -12   3  14      804.79      677.94     26.69 o 
 -11   3  14      106.33      116.98     11.14 o 
 -10   3  14      232.05      224.36     20.34 o 
  -9   3  14       11.47       24.24     20.17 o 
  -8   3  14        0.83        7.36      5.77 o 
  -7   3  14        0.00        0.79      6.31 o 
  -6   3  14        0.92        1.12      3.43 o 
  -5   3  14      246.24      242.45     15.04 o 
  -4   3  14       27.13       31.04      6.80 o 
  -3   3  14        0.31        8.26      4.13 o 
  -2   3  14        7.69        9.46      4.97 o 
  -1   3  14        0.44        0.42      3.95 o 
   0   3  14       20.14       21.36      6.72 o 
   1   3  14        7.37        6.51      7.17 o 
   2   3  14      204.23      184.37     21.10 o 
   3   3  14       40.24       37.28      8.35 o 
   4   3  14      136.90      134.26     15.02 o 
   5   3  14      187.84      172.89     17.40 o 
 -15   4  14       60.11       72.69     11.36 o 
 -14   4  14       14.58       12.38      6.95 o 
 -13   4  14      117.78      107.18     16.33 o 
 -12   4  14       64.66       44.51     10.76 o 
 -11   4  14       83.26      105.84     16.25 o 
 -10   4  14       38.01       44.07     10.22 o 
  -9   4  14      117.43      128.17     17.36 o 
  -8   4  14      653.17      600.51     37.23 o 
  -7   4  14       38.94       56.56     11.46 o 
  -6   4  14       95.96       91.92     14.38 o 
  -5   4  14       68.53       92.70     15.42 o 
  -4   4  14        7.60       13.48      5.20 o 
  -3   4  14       46.22       59.01     11.79 o 
  -2   4  14        5.89        6.60      4.95 o 
  -1   4  14      254.39      291.87     32.65 o 
   0   4  14       77.84       83.20     12.12 o 
   1   4  14      144.97      157.48     16.22 o 
   2   4  14       86.56      105.50     17.16 o 
   3   4  14      210.15      208.62     25.76 o 
   4   4  14       49.44       52.41     10.75 o 
 -13   5  14        0.00       -0.95      6.30 o 
 -12   5  14       40.76       64.38     13.39 o 
 -11   5  14       37.67       48.86     11.49 o 
 -10   5  14       22.02       26.85     10.62 o 
  -9   5  14       25.18       29.19      9.10 o 
  -8   5  14        7.43       16.04      8.09 o 
  -7   5  14       43.07       55.85     12.39 o 
  -6   5  14      118.18      116.38     17.20 o 
  -5   5  14        8.23       21.41      8.77 o 
  -4   5  14        2.64        2.04      6.89 o 
  -3   5  14       49.66       38.06     10.35 o 
  -2   5  14        2.22        4.45      4.73 o 
  -1   5  14       33.34       37.02      8.67 o 
   0   5  14        0.34       -0.91      4.85 o 
   1   5  14       21.63       24.44      7.39 o 
   2   5  14        0.27       -4.75      6.63 o 
  -9   6  14      135.55      146.22     20.49 o 
  -8   6  14       24.58       24.08     11.40 o 
  -7   6  14      144.45      164.01     21.09 o 
  -6   6  14       39.72       37.28     10.86 o 
  -5   6  14        1.18        9.56      7.15 o 
  -4   6  14        0.82        8.73      7.32 o 
  -3   6  14        1.64        9.65      7.56 o 
  -2   6  14        9.98       10.79      7.13 o 
 -17   0  15       16.21       -2.21      9.43 o 
 -15   0  15       25.82       35.75     13.86 o 
 -13   0  15       43.26       30.42     15.09 o 
 -11   0  15       15.20       14.90      6.28 o 
  -9   0  15       12.50       23.90      8.03 o 
  -7   0  15     1655.27     1585.00     64.70 o 
  -5   0  15        0.35        5.74      7.30 o 
  -3   0  15       20.13       16.40      8.86 o 
  -1   0  15       53.34       55.43     17.06 o 
   1   0  15       51.31       69.37     18.78 o 
   3   0  15       68.54       55.68     16.65 o 
   5   0  15        7.30       29.60     12.63 o 
 -17   1  15      103.25      118.32     17.97 o 
 -16   1  15       96.98       94.87     16.87 o 
 -15   1  15      134.55      123.65     18.07 o 
 -14   1  15        1.14        6.26      5.39 o 
 -13   1  15      418.97      390.84     20.22 o 
 -12   1  15       12.63       16.71      5.74 o 
 -11   1  15      117.67      103.89     12.52 o 
 -10   1  15       80.22       91.87      9.62 o 
  -9   1  15      287.27      270.72     16.14 o 
  -8   1  15      303.29      300.47     22.55 o 
  -7   1  15       38.49       43.55      6.53 o 
  -6   1  15        5.89        5.30      3.93 o 
  -5   1  15      141.30      155.93     17.39 o 
  -4   1  15        5.14        4.58      4.81 o 
  -3   1  15      611.54      603.36     29.68 o 
  -2   1  15      245.91      215.36     19.73 o 
  -1   1  15       40.10       58.24     12.55 o 
   0   1  15        4.19        6.92      5.67 o 
   1   1  15      245.69      258.47     21.28 o 
   2   1  15        3.41       12.27      7.66 o 
   3   1  15        3.58        5.63      5.64 o 
   4   1  15       13.06       18.73      9.68 o 
   5   1  15      132.85      139.01     24.23 o 
 -17   2  15       31.61       20.06     10.22 o 
 -16   2  15       29.77       31.38      9.40 o 
 -15   2  15       59.56       53.39      9.93 o 
 -14   2  15        0.03        1.83      5.55 o 
 -13   2  15       46.65       48.38      9.53 o 
 -12   2  15       54.16       62.61     10.28 o 
 -11   2  15      105.32       97.41     12.61 o 
 -10   2  15       28.99       26.42      6.99 o 
  -9   2  15       39.09       43.06      7.78 o 
  -8   2  15       28.11       35.25      7.05 o 
  -7   2  15      111.61      138.81     13.21 o 
  -6   2  15       64.37       64.09     11.86 o 
  -5   2  15       34.33       55.98      9.40 o 
  -4   2  15       26.16       31.42      7.14 o 
  -3   2  15      141.35      158.63     17.46 o 
  -2   2  15      117.35      109.50     16.15 o 
  -1   2  15        1.32        1.05      5.31 o 
   0   2  15        0.01        1.21      4.88 o 
   1   2  15       98.31       98.70     16.13 o 
   2   2  15       38.72       31.95      9.70 o 
   3   2  15       62.44       62.24     10.93 o 
   4   2  15        0.11       -1.13      5.33 o 
 -16   3  15      130.32      131.69     16.00 o 
 -15   3  15       15.62       14.48      6.55 o 
 -14   3  15      149.41      138.39     15.72 o 
 -13   3  15      335.16      346.59     29.49 o 
 -12   3  15       33.29       34.97      9.24 o 
 -11   3  15        6.55       16.55     10.74 o 
 -10   3  15        1.32       13.04      9.59 o 
  -9   3  15       28.05       49.70     13.28 o 
  -8   3  15       94.59       85.90     14.16 o 
  -7   3  15       56.21       61.64     12.28 o 
  -6   3  15      173.35      187.42     14.88 o 
  -5   3  15       64.24       71.62     10.52 o 
  -4   3  15       38.59       30.37      9.91 o 
  -3   3  15      199.81      212.68     15.88 o 
  -2   3  15      233.53      255.95     33.42 o 
  -1   3  15       92.16      105.30     13.27 o 
   0   3  15       64.17       64.74     12.97 o 
   1   3  15      761.02      690.67     77.24 o 
   2   3  15      186.33      179.75     21.66 o 
   3   3  15       53.59       51.61     12.88 o 
 -14   4  15       28.07       17.84      8.55 o 
 -13   4  15       15.92       24.03     10.99 o 
 -12   4  15       17.18        5.81      6.33 o 
 -11   4  15       15.00       12.70      6.54 o 
 -10   4  15      137.43      130.46     18.09 o 
  -9   4  15       29.37       36.35     15.01 o 
  -8   4  15       12.69       15.76      7.24 o 
  -7   4  15       68.26       79.99     14.46 o 
  -6   4  15       11.26       22.33      8.42 o 
  -5   4  15        0.01       -2.63      5.46 o 
  -4   4  15       10.12       15.24      7.87 o 
  -3   4  15       81.48       98.54     12.64 o 
  -2   4  15       21.28       42.51      9.10 o 
  -1   4  15        6.61       12.78      5.85 o 
   0   4  15       27.92       27.93      7.90 o 
   1   4  15       33.52       28.53      9.78 o 
   2   4  15        6.86       10.18      7.22 o 
 -11   5  15        0.44       -8.43      5.73 o 
 -10   5  15      197.97      218.13     49.61 o 
  -9   5  15      152.25      152.12     19.94 o 
  -8   5  15        1.64       13.99      6.99 o 
  -7   5  15       23.38       24.85      8.30 o 
  -6   5  15       60.33       67.85     13.36 o 
  -5   5  15       41.61       33.22     11.15 o 
  -4   5  15       72.25       95.93     16.36 o 
  -3   5  15       19.46       23.95      8.89 o 
  -2   5  15        0.07        3.27      4.90 o 
  -1   5  15       45.72       54.04     11.13 o 
 -16   0  16      168.97      159.16     29.11 o 
 -14   0  16        3.48       15.33     11.73 o 
 -12   0  16      167.34      169.37     17.17 o 
 -10   0  16      100.62       91.35     18.12 o 
  -8   0  16       72.00       79.04     18.29 o 
  -6   0  16       21.32       33.29     12.22 o 
  -4   0  16      429.32      429.58     36.41 o 
  -2   0  16       14.50       23.53     12.55 o 
   0   0  16       79.28      106.60     24.03 o 
   2   0  16        2.71       12.87     10.82 o 
   4   0  16      115.66      124.39     26.98 o 
 -16   1  16        5.19       27.34      9.27 o 
 -15   1  16        0.91       10.53      7.28 o 
 -14   1  16      135.32      114.22     13.71 o 
 -13   1  16        3.96       10.72      5.98 o 
 -12   1  16        7.64       20.42      6.94 o 
 -11   1  16      162.52      150.34     14.91 o 
 -10   1  16        0.34        6.37      4.10 o 
  -9   1  16       82.12       91.43     11.27 o 
  -8   1  16       77.06       83.57      9.52 o 
  -7   1  16       11.98       13.73      6.64 o 
  -6   1  16        0.71        6.89      4.83 o 
  -5   1  16      174.68      177.85     19.19 o 
  -4   1  16      160.26      160.35     18.58 o 
  -3   1  16       35.75       31.60      9.37 o 
  -2   1  16      108.58      130.92     18.29 o 
  -1   1  16        6.70        8.68      6.40 o 
   0   1  16       20.37       27.81      9.12 o 
   1   1  16       23.02       19.09      8.20 o 
   2   1  16        2.07       -5.87      4.58 o 
   3   1  16        2.21       11.80      6.83 o 
 -16   2  16      122.22      125.38     15.17 o 
 -15   2  16      340.27      310.70     20.40 o 
 -14   2  16      110.94      125.49     18.89 o 
 -13   2  16       41.62       35.15     11.98 o 
 -12   2  16      295.55      242.27     17.51 o 
 -11   2  16       20.18       13.06      6.24 o 
 -10   2  16        1.63       -1.31      7.71 o 
  -9   2  16      116.43      124.19     16.32 o 
  -8   2  16       88.87      103.88     12.24 o 
  -7   2  16      290.21      284.06     27.78 o 
  -6   2  16      113.04      128.88     13.61 o 
  -5   2  16       56.37       79.35     13.03 o 
  -4   2  16       89.00       98.18     12.26 o 
  -3   2  16       44.19       46.61     10.83 o 
  -2   2  16       12.29       12.93      9.31 o 
  -1   2  16      319.14      305.01     23.19 o 
   0   2  16      165.93      183.68     21.58 o 
   1   2  16       31.39       39.64     11.01 o 
   2   2  16      181.32      170.94     27.18 o 
   3   2  16       48.23       67.83     14.30 o 
 -15   3  16        0.26        0.74      5.80 o 
 -14   3  16       39.41       44.67     11.44 o 
 -13   3  16        3.16       -1.84      7.38 o 
 -12   3  16       11.96       23.45     12.71 o 
 -11   3  16       81.52       75.60     20.83 o 
 -10   3  16       69.86       75.06     13.91 o 
  -9   3  16        3.43        3.24      5.72 o 
  -8   3  16       11.96       18.85     11.48 o 
  -7   3  16       19.00       26.31      8.39 o 
  -6   3  16       37.41       36.35     10.79 o 
  -5   3  16        7.06       13.70      5.50 o 
  -4   3  16       69.31       83.44     11.97 o 
  -3   3  16       55.59       63.28     10.53 o 
  -2   3  16       14.92       11.58      5.74 o 
  -1   3  16      124.41      115.54     18.98 o 
   0   3  16      110.55      111.22     19.11 o 
   1   3  16        2.61        8.65      6.39 o 
   2   3  16        0.62       -0.30      6.42 o 
 -13   4  16        2.19       14.19     11.56 o 
 -12   4  16      156.65      150.96     29.19 o 
 -11   4  16      131.22      137.30     19.16 o 
 -10   4  16        7.38       11.68      6.81 o 
  -9   4  16       70.01       91.12     15.13 o 
  -8   4  16      112.11      126.07     33.54 o 
  -7   4  16        1.20        8.57      6.33 o 
  -6   4  16        9.19       11.99      7.04 o 
  -5   4  16      113.05      134.91     35.83 o 
  -4   4  16        6.36        5.37      5.12 o 
  -3   4  16        0.34        2.27      5.02 o 
  -2   4  16       26.89       45.56      9.50 o 
  -1   4  16       24.24       34.87      8.04 o 
   0   4  16       84.74       82.47     15.29 o 
  -9   5  16        9.64        7.91      6.93 o 
  -8   5  16        8.45       13.90      7.33 o 
  -7   5  16      194.52      262.26     53.79 o 
  -6   5  16        0.71       -3.87      7.99 o 
  -5   5  16       11.25       36.36     10.40 o 
  -4   5  16      111.86      114.27     18.14 o 
 -15   0  17       38.02       57.23     17.47 o 
 -13   0  17       55.40       61.83     18.37 o 
 -11   0  17      599.11      498.67     88.35 o 
  -9   0  17      109.58      168.83     26.73 o 
  -7   0  17      335.43      319.21     32.06 o 
  -5   0  17      161.98      152.76     27.14 o 
  -3   0  17      410.03      349.47     34.77 o 
  -1   0  17        3.31        6.15      8.12 o 
   1   0  17       17.23       15.42     10.66 o 
 -15   1  17       14.14       23.02      8.93 o 
 -14   1  17       20.36       19.94      6.91 o 
 -13   1  17      343.26      287.78     20.40 o 
 -12   1  17       25.13       37.31      8.78 o 
 -11   1  17       73.26       72.03     11.07 o 
 -10   1  17       32.03       40.86      8.04 o 
  -9   1  17       50.52       56.99      9.94 o 
  -8   1  17       58.03       54.02     11.99 o 
  -7   1  17      539.02      490.93     27.87 o 
  -6   1  17        2.14        5.00      5.85 o 
  -5   1  17       38.70       37.54     10.38 o 
  -4   1  17       14.89       17.47      7.83 o 
  -3   1  17      150.05      180.96     21.08 o 
  -2   1  17        5.93        8.56      5.90 o 
  -1   1  17       80.94       67.56     13.30 o 
   0   1  17        5.65        9.31      6.03 o 
   1   1  17      169.21      154.83     20.58 o 
   2   1  17       13.26       20.56      6.76 o 
 -15   2  17        5.64        7.89      6.18 o 
 -14   2  17        3.26        9.78      5.81 o 
 -13   2  17      188.02      183.07     17.63 o 
 -12   2  17        2.06       10.12      7.59 o 
 -11   2  17       13.42       19.02     11.07 o 
 -10   2  17      115.55      125.95     25.09 o 
  -9   2  17      155.22      199.59     18.99 o 
  -8   2  17        0.88        4.71      7.51 o 
  -7   2  17       29.08       38.29      7.68 o 
  -6   2  17       48.45       69.87     13.18 o 
  -5   2  17       60.59       91.30     15.69 o 
  -4   2  17      209.36      177.33     20.52 o 
  -3   2  17      249.58      239.01     20.83 o 
  -2   2  17      208.28      210.12     22.74 o 
  -1   2  17        2.84        5.07      5.84 o 
   0   2  17       38.09       42.56     11.90 o 
   1   2  17       42.25       31.32     17.26 o 
 -13   3  17        0.13        0.90      8.12 o 
 -12   3  17        1.38        1.39      7.54 o 
 -11   3  17      306.57      240.25     29.76 o 
 -10   3  17       62.09       93.43     15.51 o 
  -9   3  17       76.63       93.53     15.66 o 
  -8   3  17       10.32       16.60      7.73 o 
  -7   3  17       41.19       51.00     12.50 o 
  -6   3  17        9.25       16.92      5.87 o 
  -5   3  17        1.49        4.02      4.98 o 
  -4   3  17        3.08       10.58      5.37 o 
  -3   3  17        6.27       10.55      5.04 o 
  -2   3  17        5.07       14.60      7.79 o 
  -1   3  17        2.47       12.07      6.36 o 
   0   3  17       15.29       14.69     12.18 o 
 -11   4  17        0.14       -3.28      6.53 o 
 -10   4  17        6.64        4.06      6.50 o 
  -9   4  17       92.01      129.60     18.86 o 
  -8   4  17        5.71       12.81      8.11 o 
  -7   4  17       31.79       41.40     10.92 o 
  -6   4  17       11.62       19.13      7.90 o 
  -5   4  17       90.33      124.46     18.24 o 
  -4   4  17        0.04        2.17      5.39 o 
  -3   4  17       89.97      113.97     15.13 o 
 -14   0  18      156.02      133.65     26.65 o 
 -12   0  18        0.42       -3.22      5.91 o 
 -10   0  18      722.25      646.95     46.25 o 
  -8   0  18       85.86      111.84     23.37 o 
  -6   0  18       29.59       24.76     12.87 o 
  -4   0  18        4.37       16.32     10.99 o 
  -2   0  18       75.17       92.90     22.96 o 
   0   0  18        1.19        6.81      9.59 o 
 -14   1  18       86.29       67.39     13.69 o 
 -13   1  18       56.12       54.50     10.38 o 
 -12   1  18        4.87       12.63      6.75 o 
 -11   1  18        5.15        2.56      6.42 o 
 -10   1  18        6.76       11.19      6.69 o 
  -9   1  18      132.90      153.33     18.84 o 
  -8   1  18      292.37      254.60     21.08 o 
  -7   1  18       74.36       69.34     13.97 o 
  -6   1  18        2.30        7.07      5.73 o 
  -5   1  18       49.81       53.28     13.00 o 
  -4   1  18      215.41      217.44     23.30 o 
  -3   1  18      136.49      121.88     18.21 o 
  -2   1  18       95.55       92.84     16.29 o 
  -1   1  18       70.48       73.82     15.16 o 
 -13   2  18        6.61       17.16      7.67 o 
 -12   2  18       91.96      100.69     23.21 o 
 -11   2  18        1.69       10.50      9.68 o 
 -10   2  18       29.41       36.65     13.61 o 
  -9   2  18        9.12       15.83     10.17 o 
  -8   2  18       11.59       12.65      5.63 o 
  -7   2  18        0.04        2.79      4.99 o 
  -6   2  18        0.54        6.95      5.95 o 
  -5   2  18       59.03       66.00     13.24 o 
  -4   2  18       19.30       24.33      8.55 o 
  -3   2  18        0.00       -3.15      4.72 o 
  -2   2  18       60.58       48.32     28.04 o 
 -11   3  18       74.98       80.27     23.53 o 
 -10   3  18       65.73       63.79     20.09 o 
  -9   3  18        0.95        9.51      7.83 o 
  -8   3  18       24.16       21.24     11.36 o 
  -7   3  18       11.27       15.88      8.06 o 
  -6   3  18       20.16       15.24      9.06 o 
  -5   3  18       75.61       98.34     13.47 o 
  -4   3  18      169.49      158.43     20.80 o 
  -3   3  18       94.57       79.55     14.93 o 
 -11   0  19      144.07      106.60     24.19 o 
  -9   0  19      225.15      241.23     34.11 o 
  -7   0  19      190.35      189.74     31.16 o 
  -5   0  19      168.01      184.25     31.81 o 
  -3   0  19      270.70      272.06     38.78 o 
 -12   1  19      100.35      137.10     26.98 o 
 -11   1  19       28.33       21.81     12.46 o 
 -10   1  19       17.84       16.13      7.34 o 
  -9   1  19       53.88       53.32     13.73 o 
  -8   1  19        5.22       12.22      6.66 o 
  -7   1  19        0.81       -2.02      4.89 o 
  -6   1  19       13.78       18.01      8.02 o 
  -5   1  19       22.86       19.45      8.14 o 
  -4   1  19       21.63       16.93     12.91 o 
 -10   2  19        4.64        2.62      9.43 o 
  -9   2  19       23.69       38.95     15.91 o 
  -8   2  19       68.87       66.88     17.06 o 
  -7   2  19       66.29       64.41     14.45 o 
  -6   2  19      150.39      141.82     20.26 o 
  -5   2  19       47.75       60.01     13.61 o 
                                                 
